# Supplementary material for: Challenges and new technologies in adoptive cell therapy
Source: J Hematol Oncol. 2023 Aug 18;16:97. doi: 10.1186/s13045-023-01492-8 (PMC10439661; doi:10.1186/s13045-023-01492-8)
Supplement: Supplementary file 1 — Additional file 1. Clinical trials of ACTs for cancer [file 13045_2023_1492_MOESM1_ESM.xlsx]

## Sheet: TIL
Status	Study Title	NCT Number	Phase	Hematological tumor / Solid tumor	Conditions	Interventions	Number Enrolled	Sex	Age	Study Start	Study Completion	Results First Posted	Results	Study Documents
Recruiting	Single Arm Phase I Trail of Autologous Tumor Infiltrating Lymphocyte Injection (GT202) in the Treatment of Metastatic or Recurrent Gynecological Tumors	NCT05238818	Phase 1	Solid tumor	Metastatic or Recurrent Gynecological Tumors	Biological: Autologous Tumor Infiltrating Lymphocyte Injection (GT202)	36	Female	18 Years to 70 Years (Adult, Older Adult)	2022-03-01	2025-01-01
Unknown †	A Study of Adoptive Immunotherapy With Autologous Tumor Infiltrating Lymphocytes in Solid Tumors	NCT01462903	Phase 1	Solid tumor	Nasopharyngeal Carcinoma	Biological: tumor infiltrating lymphocytes, IL-2	20	All	18 Years to 70 Years (Adult, Older Adult)	2011-09-01	2014-12-01
				2	Hepatocellular Carcinoma
				2	Breast Carcinoma
Recruiting	Assessment of the Safety and Tolerability of ex Vivo Next-generation Neoantigen-selected Tumor-infiltrating Lymphocyte (TIL) Therapy in Advanced Epithelial Tumors and Immune Checkpoint Blockade (ICB) Resistant Solid Tumors	NCT05141474	Early Phase 1	Solid tumor	Epithelial Tumors, Malignant	Biological: NEXTGEN-TIL	10	All	18 Years and older (Adult, Older Adult)	2021-10-28	2027-01-01
					Malignant Solid Tumor	Drug: Non-myeloablative Lymphodepletion (NMA-LD) Regimen
						Drug: Interleukin-2
Recruiting	Adoptive Transfer of Tumor Infiltrating Lymphocytes for Biliary Tract Cancers	NCT03801083	Phase 2	Solid tumor	Biliary Tract Cancer	Biological: Tumor Infiltrating Lymphocytes (TIL)	59	All	18 Years to 75 Years (Adult, Older Adult)	2019-02-19	2025-01-01
					Cholangiocarcinoma
					Biliary Tract Neoplasms
Recruiting	Adoptive Transfer of Tumor Infiltrating Lymphocytes for Metastatic Uveal Melanoma	NCT03467516	Phase 2	Solid tumor	Uveal Neoplasms	Biological: Tumor Infiltrating Lymphocytes (TIL)	47	All	18 Years to 75 Years (Adult, Older Adult)	2018-05-14	2024-12-01
					Melanoma, Uveal
Active, not recruiting	Autologous Tumor Infiltrating Lymphocytes MDA-TIL in Treating Patients With Recurrent or Refractory Ovarian Cancer, Colorectal Cancer, or Pancreatic Ductal Adenocarcinoma	NCT03610490	Phase 2	Solid tumor	Malignant Solid Neoplasm	Biological: Autologous Tumor Infiltrating Lymphocytes MDA-TIL	27	All	18 Years to 70 Years (Adult, Older Adult)	2018-08-17	2025-01-01
					Metastatic Colorectal Adenocarcinoma	Drug: Cyclophosphamide
					Metastatic Ovarian Carcinoma	Drug: Fludarabine
					(and 9 more...)	(and 2 more...)
Not yet recruiting	Efficacy and Safety of TILs in Treatment of Patients With Advanced or Metastatic Refractory Gynecological Cancer	NCT05152797	Phase 1/2	Solid tumor	Tumor Infiltrating Lymphocytes	Biological: Autologous tumor-infiltrating lymphocytes	91	Female	18 Years to 75 Years (Adult, Older Adult)	2022-01-01	2026-12-31
Recruiting	Study of LN-145, Autologous Tumor Infiltrating Lymphocytes in the Treatment of Patients With Cervical Carcinoma	NCT03108495	Phase 2	Solid tumor	Cervical Carcinoma	Biological: LN-145	189	Female	18 Years and older (Adult, Older Adult)	2017-06-22	2030-12-01
						Biological: LN-145 + pembrolizumab
Recruiting	A Clinical Study on TIL for the Treatment of Advanced Solid Tumors	NCT05087745	Early Phase 1	Solid tumor	Advanced Solid Tumor	Biological: Tumor Infiltrating Lymphocytes	50	All	18 Years to 75 Years (Adult, Older Adult)	2021-12-10	2024-12-10
					Tumor Infiltrating Lymphocytes
					Treatment Side Effects
					Effects of Immunotherapy
Completed	Study of LN-145/LN-145-S1 Autologous Tumor Infiltrating Lymphocytes in the Treatment of Squamous Cell Carcinoma of the Head & Neck	NCT03083873	Phase 2	Solid tumor	Squamous Cell Carcinoma of the Head and Neck	Biological: LN-145	112	All	18 Years and older (Adult, Older Adult)	2017-01-09	2022-08-08
						Biological: LN-145-S1
Unknown †	L-TIL in Patients With Malignancy Resistance to Anti-PD-1 Therapy	NCT04268108		Solid tumor	Advanced Solid Tumor	Biological: liquid tumor infiltrating lymphocytes	30	All	18 Years to 70 Years (Adult, Older Adult)	2020-04-02	2022-06-19
Recruiting	Hepatic Arterial Infusion of Autologous Tumor Infiltrating Lymphocytes in Patients With Melanoma and Liver Metastases	NCT04812470	Phase 1	Solid tumor	Metastatic Uveal Melanoma	Drug: Autologous Tumor Infiltrating Lymphocytes	6	All	18 Years and older (Adult, Older Adult)	2023-02-06	2030-02-01
					Metastatic Cutaneous Melanoma	Drug: Melphalan
						Drug: Interleukin-2
Unknown †	Treatment of Metastatic Melanoma With Tumor Infiltrating Lymphocytes and IL-2 Following Lympho-depleting Chemotherapy	NCT00604136	Phase 2	Solid tumor	Metastatic Melanoma	Biological: tumor infiltrating lymphocytes	20	All	18 Years and older (Adult, Older Adult)	2008-07-01	2020-07-01
Active, not recruiting	"Re-Stimulated" Tumor-Infiltrating Lymphocytes And Low-Dose Interleukin-2 Therapy in Patients With Platinum Resistant High Grade Serous Ovarian, Fallopian Tube, or Primary Peritoneal Cancer	NCT01883297	Phase 1	Solid tumor	Recurrent, Platinum Resistant High Grade Serous Ovarian, Fallopian Tube, or Primary Peritoneal Cancer	Biological: Re-stimulated tumor-infiltrating lymphocytes (TILs)	3	All	18 Years and older (Adult, Older Adult)	2015-01-01	2023-12-01
						Biological: Interleukin-2
						Drug: Cyclophosphamide
Recruiting	Tumor-Infiltrating Lymphocytes and Programmed Cell Death - Ligand 1 in Breast Cancer	NCT05250336		Solid tumor	Breast Cancer	Other: Observational Study	1000	All	18 Years to 90 Years (Adult, Older Adult)	2019-01-19	2022-09-30
					Tumor Infiltrating Lymphocytes
					Programmed Cell Death Ligand 1
Recruiting	Autologous Tumor-infiltrating Lymphocyte Injection (GT201) for the Treatment of Metastatic/Recurrent Advanced Solid Tumors	NCT05430360	Phase 1	Solid tumor	Solid Tumor	Biological: GT201	30	All	18 Years to 70 Years (Adult, Older Adult)	2022-01-04	2025-05-01
Recruiting	Single-arm Phase I/II Clinical Study of Autologous Tumor-infiltrating Lymphocyte Injection (GT201) for Advanced Solid Tumors	NCT05729399	Early Phase 1	Solid tumor	Solid Tumor	Biological: GT201	26	All	18 Years to 70 Years (Adult, Older Adult)	2022-09-14	2025-05-01
Recruiting	Exploratory Clinical Study of Autologous Tumor-infiltrating Lymphocyte Injection (GT201) for Advanced Gynecologic Tumors	NCT05724732	Early Phase 1	Solid tumor	Solid Tumor	Biological: GT201	24	Female	18 Years to 70 Years (Adult, Older Adult)	2023-02-01	2025-05-01
Terminated	A Study Using Tumor-Reactive Autologous Tumor Infiltrating Lymphocytes (TIL) in Metastatic Melanomas	NCT02375984	Phase 2	Solid tumor	Metastatic Melanoma	Biological: Tumor Infiltrating Lymphocytes (TIL)	1	All	18 Years and older (Adult, Older Adult)	2016-03-16	2017-06-01	2021-09-22	Has Results	Study Protocol and Statistical Analysis Plan
Terminated	Immunotherapy Using Tumor Infiltrating Lymphocytes for Patients With Metastatic Ocular Melanoma	NCT01814046	Phase 2	Solid tumor	Metastatic Ocular Melanoma	Drug: Aldesleukin	24	All	16 Years to 75 Years (Child, Adult, Older Adult)	2013-03-01	2017-05-31	2017-07-24	Has Results	Informed Consent Form
					Metastatic Uveal Melanoma	Drug: Cyclophosphamide								Study Protocol and Statistical Analysis Plan
						Drug: Fludarabine
						Biological: Young Tumor Infiltrating Lymphocytes (TIL)
Active, not recruiting	Nivolumab and Tumor Infiltrating Lymphocytes (TIL) in Advanced Non-Small Cell Lung Cancer	NCT03215810	Phase 1	Solid tumor	Non-Small Cell Lung Cancer	Procedure: Tumor-infiltrating Lymphocytes (TIL)	20	All	18 Years and older (Adult, Older Adult)	2017-10-11	2023-12-01	2022-04-13	Has Results	Study Protocol and Statistical Analysis Plan
					Metastatic Non-small Cell Lung Cancer	Drug: Nivolumab
					Squamous Cell Carcinoma	Drug: Cyclophosphamide
					(and 3 more...)	(and 3 more...)
Recruiting	Adoptive Transfer of Tumor Infiltrating Lymphocytes for Advanced Solid Cancers	NCT03935893	Phase 2	Solid tumor	Gastric Cancer	Biological: Tumor Infiltrating Lymphocytes (TIL)	10	All	18 Years to 75 Years (Adult, Older Adult)	2019-12-03	2033-06-01
					Colorectal Cancer	Drug: Fludarabine + Cyclophosphamide combination
					Pancreatic Cancer
					(and 7 more...)
Active, not recruiting	Autologous Tumor Infiltrating Lymphocytes in Patients With Pretreated Metastatic Triple Negative Breast Cancer	NCT04111510	Phase 2	Solid tumor	Metastatic Triple Negative Breast Cancer	Drug: Tumor infiltrating lymphocytes (TIL) LN-145	6	All	18 Years and older (Adult, Older Adult)	2019-12-23	2023-07-01
Active, not recruiting	Adoptive Tumor-infiltrating Lymphocyte Transfer With Nivolumab for Melanoma	NCT04165967	Phase 1	Solid tumor	Advanced Melanoma	Drug: Combination of TIL Transfer with anti-PD-1 Therapy and low dose IL-2	9	All	18 Years to 75 Years (Adult, Older Adult)	2020-09-17	2025-08-01
Recruiting	Adoptive Cell Transfer of Autologous Tumor Infiltrating Lymphocytes and High-Dose Interleukin 2 in Select Solid Tumors	NCT03991741	Phase 1	Solid tumor	Metastatic Melanoma	Biological: Autologous Tumor Infiltrating Lymphocytes	24	All	18 Years and older (Adult, Older Adult)	2020-10-07	2026-08-01
					Locally Advanced Refractory/Recurrent Melanoma	Biological: High-Dose Interleukin 2
					Metastatic Head and Neck Cancer
					Locally Advanced Refractory/Recurrent Head and Neck Cancer
Recruiting	A Study of Metastatic Gastrointestinal Cancers Treated With Tumor Infiltrating Lymphocytes in Which the Gene Encoding the Intracellular Immune Checkpoint CISH Is Inhibited Using CRISPR Genetic Engineering	NCT04426669	Phase 1/2	Solid tumor	Gastrointestinal Epithelial Cancer	Drug: Cyclophosphamide	20	All	18 Years to 70 Years (Adult, Older Adult)	2020-05-15	2024-01-01
					Gastrointestinal Neoplasms	Drug: Fludarabine
					Cancer of Gastrointestinal Tract	Biological: Tumor-Infiltrating Lymphocytes (TIL)
					(and 8 more...)	Drug: Aldesleukin
Completed	Tumor-Infiltrating Lymphocytes And Low-Dose Interleukin-2 Therapy Following Cyclophosphamide And Fludarabine In Patients With Melanoma	NCT01883323	Phase 2	Solid tumor	Metastatic, Stage III or Stage IV, Melanoma	Drug: Cyclophosphamide	12	All	18 Years and older (Adult, Older Adult)	2013-06-01	2018-04-01
						Drug: Fludarabine
						Biological: Tumor-Infiltrating Lymphocytes
						Biological: Low-Dose Interleukin
Recruiting	The Safety Study of Autologous TILs Therapy for Patients With Glioblastoma Multiforme.	NCT05333588	Early Phase 1	Solid tumor	Glioblastoma Multiforme, Adult	Biological: Tumor Infiltrating Lymphocytes (TIL)	20	All	18 Years to 80 Years (Adult, Older Adult)	2022-02-15	2025-02-15
Terminated	Immunotherapy Using 41BB Selected Tumor Infiltrating Lymphocytes for Patients With Metastatic Melanoma	NCT02111863	Phase 2	Solid tumor	Melanoma	Drug: Aldesleukin	6	All	18 Years to 70 Years (Adult, Older Adult)	2014-02-21	2016-07-21	2017-09-19	Has Results
					Skin Cancer	Drug: Fludarabine
						Drug: Cyclophosphamide
						Biological: 4-1BB Selected Tumor Infiltrating Lymphocytes (TIL)
Terminated	Adoptive Transfer Of Autologous Tumor-Infiltrating Lymphocytes in Solid Tumors	NCT03992326	Phase 1	Solid tumor	Solid Tumor, Adult	Other: TIL	6	All	18 Years and older (Adult, Older Adult)	2019-09-01	2021-03-05
						Drug: Cyclophosphamide
						Drug: Fludarabine
						(and 2 more...)
Active, not recruiting	Study of Tumor Infiltrating Lymphocytes Following CCRT in the Treatment of Patients With Cervical Carcinoma	NCT04443296	Phase 1	Solid tumor	Cervical Carcinoma	Drug: CCRT+TIL	10	Female	18 Years to 70 Years (Adult, Older Adult)	2019-10-12	2022-12-31
Completed	Tumor-Infiltrating Lymphocytes After Combination Chemotherapy in Treating Patients With Metastatic Melanoma	NCT01807182	Phase 2	Solid tumor	Stage III Cutaneous Melanoma AJCC v7	Biological: Aldesleukin	11	All	18 Years and older (Adult, Older Adult)	2013-08-20	2021-08-26	2022-11-10	Has Results	Study Protocol and Statistical Analysis Plan
					Stage IIIA Cutaneous Melanoma AJCC v7	Drug: Cyclophosphamide
					Stage IIIB Cutaneous Melanoma AJCC v7	Drug: Fludarabine Phosphate
					(and 3 more...)	(and 2 more...)
Recruiting	Study on TIL for the Treatment of Advanced Breast Cancer	NCT05142475	Early Phase 1	Solid tumor	Breast Cancer	Biological: Tumor Infiltrating Lymphocytes (TIL)	50	All	18 Years to 75 Years (Adult, Older Adult)	2021-11-19	2024-12-20
					Treatment Side Effects
					Advanced Breast Cancer
					Effects of Immunotherapy
Completed	TILs & Low-Dose IL-2 Therapy Following Cyclophosphamide and Fludarabine in Pleural Mesothelioma Patients	NCT02414945	Phase 1/2	Solid tumor	Pleural Mesothelioma	Drug: Cyclophosphamide	9	All	18 Years and older (Adult, Older Adult)	2015-05-15	2020-10-01
						Drug: Fludarabine
						Biological: Autologous tumor infiltrating lymphocytes (TILs)
						Biological: Interleukin-2
Active, not recruiting	Lymphodepletion Plus Adoptive Cell Therapy With High Dose IL-2 in Adolescent and Young Adult Patients With Soft Tissue Sarcoma	NCT04052334	Phase 1	Solid tumor	Sarcoma	Drug: TIL	10	All	18 Years to 39 Years (Adult)	2019-09-27	2024-05-16
						Drug: Interleukin-2
						Drug: Fludarabine
						Drug: Cyclophosphamide
Terminated	Immunotherapy Using Tumor Infiltrating Lymphocytes for Patients With Metastatic Melanoma	NCT01468818	Phase 2	Solid tumor	Metastatic Melanoma	Drug: Cyclophosphamide	18	All	18 Years to 70 Years (Adult, Older Adult)	2011-09-01	2013-08-01	2016-06-27	Has Results
					Skin Cancer	Drug: Fludarabine
						Biological: Young Tumor Infiltrating Lymphocytes (TIL)
Recruiting	TIL Relation to pCR After Neoadjuvant Therapy in Breast Cancer Patients	NCT05206396		Solid tumor	Breast Cancer	Diagnostic Test: TIL assessment in pre-existing histopathological specimens	270	Female	18 Years and older (Adult, Older Adult)	2022-07-24	2023-09-01
Recruiting	Study on TIL for the Treatment of Advanced Solid Tumors	NCT04967833	Early Phase 1	Solid tumor	Advanced Solid Tumors	Biological: Tumor Infiltrating Lymphocytes (TIL)	20	All	18 Years to 75 Years (Adult, Older Adult)	2021-04-22	2024-04-22
Completed	Immunotherapy Using Tumor Infiltrating Lymphocytes for Patients With Metastatic Human Papillomavirus-Associated Cancers	NCT01585428	Phase 2	Solid tumor	Cervical Cancer	Drug: Fludarabine	29	All	18 Years to 70 Years (Adult, Older Adult)	2012-04-13	2016-08-01	2017-03-23	Has Results	Informed Consent Form
					Oropharyngeal Cancer	Drug: Cyclophosphamide								Study Protocol
					Vaginal Cancer	Biological: Young TIL
					(and 2 more...)	Drug: Aldesleukin
Recruiting	Study on TIL for the Treatment of Advanced Melanoma	NCT05098184	Early Phase 1	Solid tumor	Advanced Melanoma	Biological: Tumor Infiltrating Lymphocyte	50	All	18 Years to 75 Years (Adult, Older Adult)	2021-09-26	2024-09-25
					Tumor Infiltrating Lymphocyte
					Treatment Side Effects
					Effects of Immunotherapy
Completed	Immunotherapy Using Tumor Infiltrating Lymphocytes for Patients With Metastatic Melanoma	NCT01993719	Phase 2	Solid tumor	Metastatic Melanoma	Drug: Aldesleukin	33	All	18 Years to 70 Years (Adult, Older Adult)	2013-12-12	2022-07-06	2023-01-18	Has Results	Study Protocol and Statistical Analysis Plan
						Drug: Fludarabine								Informed Consent Form
						Drug: Cyclophosphamide
						(and 2 more...)
Recruiting	Study on TIL for the Treatment of Advanced Hepatobiliary-Pancreatic Cancers	NCT05098197	Early Phase 1	Solid tumor	Advanced Liver Cancers	Biological: Tumor Infiltrating Lymphocyte	50	All	18 Years to 75 Years (Adult, Older Adult)	2021-09-26	2024-09-25
					Tumor Infiltrating Lymphocyte
					Treatment Side Effects
					(and 2 more...)
Withdrawn	Study of Autologous Tumor Infiltrating Lymphocytes (LN-145) In Combo With Durvalumab in Non-Small Cell Lung Cancer	NCT03419559	Phase 2	Solid tumor	Non Small Cell Lung Cancer	Biological: LN-145	0	All	18 Years and older (Adult, Older Adult)	2018-02-28	2024-12-01
						Drug: Durvalumab
Recruiting	Neoadj Admin Autologous Tumor Infiltrating Lymphocytes & Pembrolizumab for Treatment of Adv Melanoma Patients	NCT05176470	Phase 1	Solid tumor	Locally Advanced Melanoma	Drug: Cyclophosphamide	15	All	18 Years to 75 Years (Adult, Older Adult)	2022-07-01	2025-12-31
					Pathologic Stage IIIB Cutaneous Melanoma AJCC v8	Drug: Fludarabine
					Pathologic Stage IIIC Cutaneous Melanoma AJCC v8	Biological: Lifileucel
					(and 2 more...)	(and 2 more...)
Recruiting	Study of C-TIL052A Cell Therapy in Advanced Cervical Cancer	NCT05475847	Phase 1	Solid tumor	Cervical Cancer	Biological: Autologous Tumor Infiltrating Lymphocytes (C-TIL052A) Injection	20	Female	18 Years to 70 Years (Adult, Older Adult)	2022-07-01	2025-07-01
Recruiting	Study of Autologous Tumor Infiltrating Lymphocytes in Patients With Solid Tumors	NCT03645928	Phase 2	Solid tumor	Metastatic Melanoma	Biological: Lifileucel	178	All	12 Years and older (Child, Adult, Older Adult)	2019-05-07	2024-12-01
					Squamous Cell Carcinoma of the Head and Neck	Biological: LN-145
					Non-small Cell Lung Cancer	Drug: Pembrolizumab
						(and 3 more...)
Recruiting	Intravesical Adoptive Cell Therapy w/ TIL for BCG Unresponsive High Grade NMIBC	NCT05768347	Phase 1	Solid tumor	Urothelial Carcinoma	Biological: Adoptive Cell Therapy with Tumor-infiltrating Lymphocytes (TIL)	12	All	18 Years and older (Adult, Older Adult)	2023-02-13	2025-02-01
					Non-Invasive Bladder Urothelial Carcinoma
Recruiting	Pilot Trial of Autologous Tumor Infiltrating Lymphocytes (LN-144) for Patients With Metastatic Uveal Melanoma	NCT05607095	Phase 1	Solid tumor	Uveal Melanoma	Biological: Lifileucel (LN-144)	10	All	18 Years and older (Adult, Older Adult)	2022-11-01	2024-05-01
					Melanoma
					Metastatic Uveal Melanoma
					Metastatic Melanoma
Recruiting	Proof of Concept of TBio-4101, Lymphodepleting Chemo, IL-2 for Relapsed/Refractory Melanoma	NCT05628883	Phase 1	Solid tumor	Metastatic Melanoma	Biological: TBio-4101	25	All	18 Years to 75 Years (Adult, Older Adult)	2022-11-22	2024-12-31
					Unresectable Melanoma	Drug: Cyclophosphamide
					Acral Melanoma	Drug: Fludarabine
					(and 7 more...)	Drug: Interleukin-2
Completed	Cyclophosphamide and Fludarabine Followed By Interleukin-2 Gene-Modified Tumor Infiltrating Lymphocytes in Treating Patients With Metastatic Melanoma	NCT00062036	Phase 1/2	Solid tumor	Melanoma (Skin)	Biological: aldesleukin	33	All	18 Years to 120 Years (Adult, Older Adult)	2003-06-01	2008-09-01
						Biological: filgrastim
						Biological: incomplete Freund's adjuvant
						(and 4 more...)
Terminated	Modified Tumor Infiltrating Lymphocytes for Metastatic Melanoma	NCT01369875	Phase 2	Solid tumor	Metastatic Melanoma	Drug: Cyclophosphamide	2	All	18 Years and older (Adult, Older Adult)	2011-06-17	2012-02-14	2013-03-21	Has Results	Study Protocol and Statistical Analysis Plan
					Skin Cancer	Drug: Fludarabine								Informed Consent Form
						Biological: Aldesleukin
						Biological: Tumor Infiltrating Lymphocytes
Recruiting	Autologous LN-145 in Patients With Metastatic Non-Small-Cell Lung Cancer	NCT04614103	Phase 2	Solid tumor	Metastatic Non Small Cell Lung Cancer	Biological: LN-145	95	All	18 Years to 70 Years (Adult, Older Adult)	2021-05-07	2026-12-01
Active, not recruiting	Study of Lifileucel (LN-144), Autologous Tumor Infiltrating Lymphocytes, in the Treatment of Patients With Metastatic Melanoma	NCT02360579	Phase 2	Solid tumor	Metastatic Melanoma	Biological: Lifileucel	178	All	18 Years and older (Adult, Older Adult)	2015-09-01	2024-12-01
Completed	Tumor Infiltrating Lymphocytes Adjuvant Therapy of Melanoma	NCT00200577	Phase 3	Solid tumor	Melanoma	Drug: TIL + IL2	70	All	up to 75 Years (Child, Adult, Older Adult)	2005-05-01	2012-03-01
Recruiting	Immunotherapy Using Tumor Infiltrating Lymphocytes for Patients With Metastatic Cancer	NCT01174121	Phase 2	Solid tumor	Metastatic Colorectal Cancer	Biological: Young TIL	332	All	18 Years to 72 Years (Adult, Older Adult)	2010-08-26	2024-12-27
					Metastatic Pancreatic Cancer	Drug: Aldesleukin
					Metastatic Ovarian Cancer	Drug: Cyclophosphamide
					(and 2 more...)	(and 2 more...)
Recruiting	A Prospective Randomized and Phase 2 Trial for Metastatic Melanoma Using Adoptive Cell Therapy With Tumor Infiltrating Lymphocytes Plus IL-2 Either Alone or Following the Administration of Pembrolizumab	NCT02621021	Phase 2	Solid tumor	Melanoma	Drug: Cyclophosphamide	170	All	18 Years to 70 Years (Adult, Older Adult)	2015-12-04	2026-06-16
						Drug: Fludarabine
						Drug: Aldesleukin
						(and 2 more...)
Withdrawn	OVSTAR TIL Trial (OVarian Cancer Co-STimulatory Antigen Receptor TIL Trial)	NCT04389229	Phase 1/2	Solid tumor	Ovarian Cancer Metastatic	Drug: cyclophosphamide	0	Female	18 Years and older (Adult, Older Adult)	2020-07-01	2025-07-31
						Drug: fludarabine
						Drug: IL-2 (Proleukin)
						(and 2 more...)
Recruiting	Study on TIL for the Treatment of r/r Gastrointestinal Tumors	NCT04960072	Early Phase 1	Solid tumor	Gastrointestinal Tumor	Biological: Tumor Infiltrating Lymphocytes (TIL)	50	All	18 Years to 75 Years (Adult, Older Adult)	2021-06-30	2024-07-30
Terminated	Cell Therapy for Metastatic Melanoma Using CD8 Enriched Tumor Infiltrating Lymphocytes	NCT01236573	Phase 1/2	Solid tumor	Skin Cancer	Drug: Fludarabine	34	All	18 Years to 66 Years (Adult, Older Adult)	2010-10-01	2015-03-01	2015-10-26	Has Results
					Metastatic Melanoma	Drug: Cyclophosphamide
						Biological: IL-12 transduced TIL
Recruiting	Study on TIL for the Treatment of r/r Gynecologic Tumors	NCT04766320	Phase 1	Solid tumor	Gynecologic Cancer	Biological: Tumor Infiltrating Lymphocytes (TIL)	50	Female	18 Years to 75 Years (Adult, Older Adult)	2021-01-04	2024-01-31
Recruiting	LN-145 or LN-145-S1 in Treating Patients With Relapsed or Refractory Ovarian Cancer, Triple Negative Breast Cancer (TNBC), Anaplastic Thyroid Cancer, Osteosarcoma, or Other Bone and Soft Tissue Sarcomas	NCT03449108	Phase 2	Solid tumor	Bone Sarcoma	Biological: Aldesleukin	95	All	16 Years to 70 Years (Child, Adult, Older Adult)	2018-04-27	2024-06-30
					Dedifferentiated Chondrosarcoma	Biological: Autologous Tumor Infiltrating Lymphocytes LN-145
					Giant Cell Tumor of Bone	Biological: Autologous Tumor Infiltrating Lymphocytes LN-145-S1
					(and 13 more...)	(and 6 more...)
Recruiting	Study on TIL for the Treatment of Brain Glioma	NCT04943913	Early Phase 1	Solid tumor	Glioma	Biological: Tumor Infiltrating Lymphocytes (TIL)	50	All	18 Years to 75 Years (Adult, Older Adult)	2021-05-06	2024-05-31
Completed	Pembrolizumab, Standard Chemotherapy, Tumor Infiltrating Lymphocytes, and High- or Low-Dose Aldesleukin in Treating Patients With Metastatic Melanoma	NCT02500576	Phase 2	Solid tumor	Metastatic Melanoma	Biological: Aldesleukin	18	All	18 Years and older (Adult, Older Adult)	2015-08-07	2022-10-12
					Stage IIIB Cutaneous Melanoma AJCC v7	Drug: Cyclophosphamide
					Stage IIIC Cutaneous Melanoma AJCC v7	Drug: Fludarabine Phosphate
					Stage IV Cutaneous Melanoma AJCC v6 and v7	(and 4 more...)
Recruiting	A Clinical Study of LM103 Injection in the Treatment of Advanced Solid Tumors	NCT05366478	Phase 1	Solid tumor	Melanoma	Drug: Autologous tumor infiltrating lymphocytes (TILs)	15	All	18 Years and older (Adult, Older Adult)	2022-05-30	2029-05-30
					Non Small Cell Lung Cancer
					Cervical Carcinoma
Not yet recruiting	An Exploratory Clinical Study of TILs in the Treatment of Recurrent / Refractory Non-small Cell Lung Cancer (NSCLC)	NCT04919616	Early Phase 1	Solid tumor	Carcinoma, Non-Small-Cell Lung	Drug: TILs（Tumor Infiltrating Lymphocytes）	15	All	18 Years to 70 Years (Adult, Older Adult)	2021-06-15	2025-06-15
Recruiting	Pilot Trial of Autologous Tumor Infiltrating Lymphocytes (LN-144) for Patients With Asymptomatic Melanoma Brain Metastases	NCT05640193	Phase 1	Solid tumor	Metastatic Melanoma	Biological: Lifileucel (LN-144)	10	All	18 Years and older (Adult, Older Adult)	2022-11-25	2024-11-01
Not yet recruiting	Phase Ib Clinical Study on the Safety, the Tolerability, the Pharmacokinetics and the Efficacy of ScTIL Injection (Gene Modified Tumor Infiltrating Lymphocytes) Alone and in Combination With B Lymphocyte Adjuvant in the Treatment of Digestive System Malignant Solid Tumors	NCT05730361	Phase 1	Solid tumor	Digestive System Malignant Solid Tumors	Biological: ScTIL injection	48	All	18 Years to 75 Years (Adult, Older Adult)	2023-02-01	2024-08-01
						Biological: ScTIL injection and B lymphocytes adjuvant
Active, not recruiting	TIL-ACT After NMA Chemo With IL-2 and Nivo Rescue in Metastatic Melanoma (mMEL)	NCT03475134	Phase 1	Solid tumor	Metastatic Melanoma	Other: TIL	18	All	18 Years and older (Adult, Older Adult)	2018-02-21	2026-06-30
						Drug: Cyclophosphamide
						Drug: Fludarabine
						(and 2 more...)
Withdrawn	Adoptive Cell Therapy With (LN-145) in Combination With Pembrolizumab in Treating Patients With Unresectable or Metastatic Transitional Cell Cancer Who Have Failed Cisplatin-Based Chemotherapy	NCT03935347	Phase 2	Solid tumor	Metastatic Bladder Urothelial Carcinoma	Drug: Cyclophosphamide	0	All	18 Years and older (Adult, Older Adult)	2019-06-20	2023-05-01
					Metastatic Renal Pelvis Urothelial Carcinoma	Drug: Fludarabine
					Metastatic Ureter Urothelial Carcinoma	Drug: Fludarabine Phosphate
					(and 3 more...)	(and 3 more...)
Not yet recruiting	Clinical Study on the Safety, Pharmacokinetics, and Efficacy of ScTIL (Genetically Modified Tumor Infiltrating Lymphocytes) in the Treatment of Gynecological Malignancies	NCT05342506	Phase 2	Solid tumor	Cervical Cancer	Drug: Toripalimab + ScTIL	30	Female	18 Years to 75 Years (Adult, Older Adult)	2022-04-18	2024-05-31
					Ovarian Cancer
					Malignant Trophoblastic Tumor
Recruiting	Phase I, Open-Label, Study of Tumor Infiltrating Lymphocytes Engineered With Membrane Bound IL15 Plus Acetazolamide in Adult Patients With Metastatic Melanoma	NCT05470283	Phase 1	Solid tumor	Tumor	Drug: OBX-115	30	All	18 Years and older (Adult, Older Adult)	2022-09-07	2027-04-01
					Metastatic Melanoma	Drug: Acetazolamide
					Melanoma	Drug: Cyclophosphamide
						(and 3 more...)
Not yet recruiting	A Phase I Clinical Study to Evaluate the Safety, the Tolerability, the Pharmacokinetic Characteristics and the Efficacy of ScTIL Injection (Genetically Modified Tumor Infiltrating Lymphocytes) in the Treatment of Advanced Malignant Solid Tumors	NCT05499715	Phase 1	Solid tumor	Advanced Tumor of Digestive Tract or Urinary System	Biological: ScTIL injection	48	All	18 Years to 75 Years (Adult, Older Adult)	2022-09-30	2024-08-30
Unknown †	The Tolerance,Pharmacokinetic Characteristics,Safety and Efficacy of ScTIL210 in the Treatment of Melanoma	NCT04357509	Phase 1	Solid tumor	Melanoma	Biological: Super circulating tumor infiltrating lymphocytes(ScTIL)	32	All	18 Years to 70 Years (Adult, Older Adult)	2020-05-01	2021-12-01
Recruiting	Clinical Trial of CD40L-Augmented TIL for Patients With EGFR, ALK, ROS1 or HER2-Driven NSCLC	NCT05681780	Phase 1/2	Solid tumor	Non Small Cell Lung Cancer	Biological: Tumor-infiltrating Lymphocytes (TIL)	20	All	18 Years and older (Adult, Older Adult)	2022-12-23	2025-07-01
					Stage IV Non-small Cell Lung Cancer	Drug: Nivolumab
					Recurrent Non Small Cell Lung Cancer	Drug: Cyclophosphamide
						(and 3 more...)
Terminated	A Study of Immunotherapy With TIL (Tumor Infiltrating Lymphocytes) in Combination With Intra-tumoral Injections of Interferon Gamma-adenovirus (Ad-IFNg) in Patients With Stage IIIc or Stage IV Metastatic Melanoma (AJCC)(Protocol TIL-Ad-INFg)	NCT01082887	Phase 1/2	Solid tumor	Metastatic Melanoma	Other: TIL-Ad-INFg	18	All	18 Years to 75 Years (Adult, Older Adult)	2010-01-01	2012-10-01
Unknown †	Phase II Study With Immunotherapy With Dendritic Cells and Tumor Infiltrating Lymphocytes in Solid Tumors	NCT00610389	Phase 2	Solid tumor	Renal Cell Carcinoma	Biological: immunotherapy with dendritic cells	27	All	18 Years and older (Adult, Older Adult)	2008-02-01	2010-12-01
					Melanoma
					Carcinoma, Hepatocellular
Active, not recruiting	Prospective Randomized Study of Cell Transfer Therapy for Metastatic Melanoma Using Tumor Infiltrating Lymphocytes Plus IL-2 Following Non-Myeloablative Lymphocyte Depleting Chemo Regimen Alone or in Conjunction With 12Gy Total Body Irradiation (TBI...	NCT01319565	Phase 2	Solid tumor	Metastatic Melanoma	Drug: Aldesleukin	102	All	18 Years to 66 Years (Adult, Older Adult)	2011-03-24	2025-06-01
					Skin Cancer	Drug: Cyclophosphamide
						Drug: Fludarabine
						(and 2 more...)
Completed	Biological Therapy in Treating Patients With Metastatic Cancer	NCT00002733	Phase 2	Solid tumor	Kidney Cancer	Biological: aldesleukin	30	All	18 Years and older (Adult, Older Adult)	1996-01-01	2000-01-01
					Melanoma (Skin)	Biological: recombinant interferon alfa
					Unspecified Adult Solid Tumor, Protocol Specific	Biological: therapeutic tumor infiltrating lymphocytes
						Drug: cimetidine
Recruiting	Correlation Between TILs and Blood Cell Counts in Triple Negative Breast Cancer Patients	NCT04068623		Solid tumor	Triple Negative Breast Cancer	Other: Blood sample	90	Female	18 Years and older (Adult, Older Adult)	2019-12-04	2027-10-01
Recruiting	A Phase 2, Single-Center, Open Label Study of Autologous, Adoptive Cell Therapy Following a Reduced Intensity, Non-myeloablative, Lymphodepleting Induction Regimen in Metastatic Urothelial Carcinoma Patients	NCT04383067	Phase 2	Solid tumor	Metastatic Urothelial Carcinoma	Procedure: Tumor Infiltrating Lymphocytes (TIL)	20	All	18 Years and older (Adult, Older Adult)	2020-05-12	2023-06-01
						Drug: Proleukin
Terminated	TIL Therapy in Metastatic Melanoma and IL2 Dose Assessment	NCT01995344	Phase 2	Solid tumor	Metastatic Melanoma	Drug: Cyclophosphamide	2	All	18 Years and older (Adult, Older Adult)	2014-03-01	2015-07-24
						Drug: Fludarabine
						Genetic: Tumour Infiltrating Lymphocytes
						Drug: Interleukin-2
Not yet recruiting	TIL Cells for the Treatment of the Advanced Solid Tumors Patients	NCT05649618	Early Phase 1	Solid tumor	Solid Tumor	Biological: Tumor Infiltrating Lymphocytes	42	All	18 Years to 75 Years (Adult, Older Adult)	2022-12-05	2026-03-01
						Drug: Fludarabine
						Drug: Cyclophosphamide Capsules
						Drug: IL-2
Recruiting	A Phase I Study on Autologous Tumor Infiltrating Lymphocytes Injection (GC101 TIL) for the Treatment of Advanced Malignant Solid Tumors	NCT05417750	Phase 1	Solid tumor	Tumor Infiltrating Lymphocytes	Drug: TIL therapy	60	All	18 Years to 75 Years (Adult, Older Adult)	2022-07-30	2025-04-30
					Safety
					Advanced Solid Tumor
					(and 3 more...)
Recruiting	A Study to Investigate LYL845 in Adults With Solid Tumors	NCT05573035	Phase 1	Solid tumor	Melanoma	Biological: LYL845	108	All	18 Years to 75 Years (Adult, Older Adult)	2022-12-19	2027-09-01
					Non-small Cell Lung Cancer
					Colorectal Cancer
Recruiting	GT101 Injection for the Treatment of Metastatic or Recurrent Solid Tumors	NCT05430373	Phase 1	Solid tumor	Solid Tumors, Adult	Biological: GT101	31	All	18 Years to 70 Years (Adult, Older Adult)	2022-05-23	2025-12-31
Unknown †	A Clinical Study in Patients With High-risk Recurrent Primary Hepatocellular Carcinoma Using Autologous TILs	NCT04538313	Phase 1/2	Solid tumor	Hepatic Carcinoma	Drug: Tumor infiltrating lymphocyte	40	All	18 Years and older (Adult, Older Adult)	2020-08-26	2022-10-31
Recruiting	NeoTIL in Advanced Solid Tumors	NCT04643574	Phase 1	Solid tumor	Solid Tumor, Adult	Biological: NeoTIL	42	All	18 Years to 70 Years (Adult, Older Adult)	2021-03-09	2027-11-01
						Drug: Cyclophosphamide
						Drug: Fludarabine
						(and 2 more...)
Not yet recruiting	CISH Inactivated TILs in the Treatment of NSCLC	NCT05566223	Phase 1/2	Solid tumor	Carcinoma, Non-Small-Cell Lung	Drug: Fludarabine	70	All	18 Years to 75 Years (Adult, Older Adult)	2023-02-01	2027-11-01
					Metastatic Non Small Cell Lung Cancer	Drug: Cyclophosphamide
					Stage IV Non-small Cell Lung Cancer	Biological: CISH Inactivated TIL
					(and 3 more...)	(and 2 more...)
Terminated	Laboratory-Treated Autologous Lymphocytes and Aldesleukin After Cyclophosphamide and Fludarabine in Treating Patients With Metastatic Melanoma	NCT00863330	Phase 2	Solid tumor	Melanoma (Skin)	Biological: Tumor Infiltrating Lymphocytes (TIL)	14	All	18 Years and older (Adult, Older Adult)	2009-02-01	2012-07-01	2014-12-17	Has Results
Unknown †	A Study of Combination of Anti-PD1 Antibody-activated TILs and Chemotherapy in Colorectal Cancer	NCT03904537	Phase 1/2	Solid tumor	Colorectal Cancer Stage III	Biological: anti-PD-1 antibody-activated TILs	20	All	18 Years to 75 Years (Adult, Older Adult)	2019-02-19	2021-12-31
Unknown †	Adoptive T Cell Therapy in Patients With Recurrent Ovarian Cancer	NCT04072263	Phase 1/2	Solid tumor	Ovarian Cancer Recurrent	Biological: Tumor Infiltrating Lymphocytes (TIL)	12	Female	18 Years and older (Adult, Older Adult)	2018-08-01	2021-12-01
						Drug: Interferon Alfa 2A
						Drug: Carboplatin
						Drug: Paclitaxel
Recruiting	A Clinical Study to Observe the Safety and Efficacy of ScTIL210 in the Treatment of Malignant Solid Tumors	NCT04571892	Phase 1/2	Solid tumor	Malignant Solid Tumor	Biological: Super circulating tumor infiltrating lymphocytes(ScTIL)	58	All	18 Years to 75 Years (Adult, Older Adult)	2020-10-15	2024-12-01
Recruiting	A Study of TBio-4101 (TIL) and Pembrolizumab in Patients With Advanced Solid Tumors	NCT05576077	Phase 1	Solid tumor	Breast Cancer	Biological: TBio-4101	30	All	18 Years to 70 Years (Adult, Older Adult)	2023-01-17	2024-06-30
					Colorectal Cancer	Drug: Pembrolizumab
					Uveal Melanoma
Recruiting	T Cell Receptor Immunotherapy for Patients With Metastatic Non-Small Cell Lung Cancer	NCT02133196	Phase 2	Solid tumor	Advanced Non-Small Cell Lung Cancer	Drug: Aldesleukin	85	All	18 Years to 70 Years (Adult, Older Adult)	2014-10-23	2025-10-23
					Squamous Cell Carcinoma	Drug: Fludarabine
					Advanced NSCLC	Drug: Cyclophosphamide
					(and 2 more...)	Biological: Young TIL
Withdrawn	In Vivo Persistence of Adoptively-Transferred TIL Cultured With Akti in People With Metastatic Melanoma	NCT02489266	Phase 1	Solid tumor	Metastatic Melanoma	Biological: AKTi-treated TIL	0	All	18 Years to 70 Years (Adult, Older Adult)	2015-06-24	2016-06-29
						Drug: Cyclophosphamide
						Drug: Fludarabine
						Drug: Aldesleukin
Active, not recruiting	Study Comparing TIL to Standard Ipilimumab in Patients With Metastatic Melanoma	NCT02278887	Phase 3	Solid tumor	Metastatic Melanoma	Procedure: Translational research	168	All	18 Years to 75 Years (Adult, Older Adult)	2014-09-23	2023-09-01
						Drug: Cyclophosphamide
						Drug: Fludarabine
						(and 2 more...)
Completed	Cellular Immunity and Renal Cell Cancer	NCT04377113		Solid tumor	NK Cell Mediated Immunity		60	All	18 Years and older (Adult, Older Adult)	2020-05-24	2021-07-26
					NK Cell Cytokine Production
					Kidney Cancer
Completed	The ACTIVATE (Adoptive Cell Therapy InVigorated to Augment Tumor Eradication) Trial	NCT03158935	Phase 1	Solid tumor	Advanced Ovarian Cancer	Drug: Cyclophosphamide	8	All	18 Years and older (Adult, Older Adult)	2017-07-07	2020-08-04
					Malignant Melanoma	Drug: Fludarabine
						Procedure: Pembrolizumab
						(and 2 more...)
Active, not recruiting	Lymphodepletion Plus Adoptive Cell Transfer With High Dose IL-2 in Patients With Metastatic Melanoma	NCT01005745	Not Applicable	Solid tumor	Metastatic Melanoma	Procedure: Surgery	19	All	18 Years and older (Adult, Older Adult)	2009-10-20	2023-07-01	2014-06-02	Has Results
						Drug: Administration of Lymphodepletion
						Other: Adoptive Cell Transfer
						Drug: High Dose IL-2
Recruiting	TNFalpha and Interleukin 2 Coding Oncolytic Adenovirus TILT-123 During TIL Treatment of Advanced Melanoma	NCT04217473	Phase 1	Solid tumor	Metastatic Melanoma	Biological: TILT-123	15	All	18 Years to 75 Years (Adult, Older Adult)	2020-02-26	2025-02-01
Unknown †	Phase II Trial of TIL Following CCRT in Patients With Locoregionally Advanced NPC	NCT02421640	Phase 2	Solid tumor	Nasopharyngeal Carcinoma	Drug: Cisplatin+TIL	116	All	18 Years to 65 Years (Adult, Older Adult)	2015-03-01	2020-03-01
						Drug: Cisplatin
Completed	Indomethacin Plus Biological Therapy in Treating Patients With Advanced Melanoma	NCT00002535	Phase 2	Solid tumor	Melanoma (Skin)	Biological: aldesleukin		All	17 Years and older (Child, Adult, Older Adult)	1993-07-01	2004-07-01
						Biological: lymphokine-activated killer cells
						Biological: therapeutic tumor infiltrating lymphocytes
						(and 2 more...)
Terminated	ITIL-168 in Advanced Melanoma	NCT05050006	Phase 2	Solid tumor	Advanced Cutaneous Melanoma	Biological: ITIL-168	29	All	18 Years and older (Adult, Older Adult)	2021-10-07	2023-02-27
Recruiting	A Study to Investigate the Efficacy and Safety of an Infusion of IOV-4001 in Adult Participants With Unresectable or Metastatic Melanoma or Stage III or IV Non-small-cell Lung Cancer	NCT05361174	Phase 1/2	Solid tumor	Unresectable Melanoma	Biological: IOV-4001	53	All	18 Years and older (Adult, Older Adult)	2022-07-20	2027-06-01
					Metastatic Melanoma
					Stage III Non-small Cell Lung Cancer
					Stage IV Non-small Cell Lung Cancer
Available	Expanded Access Program of Lifileucel (LN-144) in Patients With Unresectable or Metastatic Melanoma	NCT05398640		Solid tumor	Unresectable Melanoma	Biological: Lifileucel		All	18 Years and older (Adult, Older Adult)
					Metastatic Melanoma
Not yet recruiting	Study to Investigate Lifileucel Regimen Plus Pembrolizumab Compared With Pembrolizumab Alone in Participants With Untreated Advanced Melanoma.	NCT05727904	Phase 3	Solid tumor	Metastatic Melanoma	Biological: Lifileucel plus Pembrolizumab	670	All	18 Years to 70 Years (Adult, Older Adult)	2023-03-01	2030-03-01
					Unresectable Melanoma	Biological: Pembrolizumab with Optional Crossover Period
					Melanoma
Completed	Combining PD-1 Blockade, CD137 Agonism and Adoptive Cell Therapy for Metastatic Melanoma	NCT02652455	Early Phase 1	Solid tumor	Melanoma (Skin)	Drug: Nivolumab	11	All	18 Years and older (Adult, Older Adult)	2016-03-08	2020-08-30
					Skin Cancer	Procedure: Surgery to Remove Tumor for Growth of TIL
						Drug: CD137
						(and 4 more...)
Withdrawn	T-cell Based Immunotherapy for Head and Neck Cancer	NCT00937300	Phase 1	Solid tumor	Squamous Cell Carcinoma	Biological: cyclophosphamide, fludarabine, T-cell infusion, and Interleukin-2	0	All	18 Years to 70 Years (Adult, Older Adult)	2009-06-01	2011-06-01
					Head and Neck Cancer
Not yet recruiting	Treatment of Advanced or Metastatic Triple-negative Breast Cancer With Adoptive Therapy of PD1+ TILS	NCT05451784	Phase 1/2	Solid tumor	Metastatic Triple-Negative Breast Carcinoma	Drug: PD1+ TILs (NUMARZU-001) product infusion	20	All	18 Years and older (Adult, Older Adult)	2022-07-25	2027-09-30
Completed	T-cell Based Immunotherapy for of Melanoma	NCT00937625	Phase 1/2	Solid tumor	Melanoma	Biological: cyclophosphamide, fludarabine, T-cells, Interleukin-2	31	All	18 Years to 70 Years (Adult, Older Adult)	2009-06-01	2015-01-01
Unknown †	A Study of Anti-PD1 Antibody-activated TILs in Non-small Cell Lung Cancer	NCT03903887	Phase 1/2	Solid tumor	Non-small Cell Lung Cancer	Biological: anti-PD1 antibody-activated TILs	20	All	18 Years to 75 Years (Adult, Older Adult)	2019-02-19	2021-12-31
Recruiting	TIL and Anti-PD1 in Metastatic Melanoma	NCT03638375	Phase 1/2	Solid tumor	Toxicity, Drug	Drug: Nivolumab & Tumor Infiltrating Lymphocytes with/without Interferon-Alpha	34	All	18 Years and older (Adult, Older Adult)	2018-07-31	2023-11-01
					Adverse Drug Event
					Effects of Immunotherapy
Terminated	A Pilot Study Using Short-Term Cultured Anti-Tumor Autologous Lymphocytes	NCT03526185	Early Phase 1	Solid tumor	Metastatic Melanoma	Drug: Tumor Infiltrating Lymphocytes	6	All	18 Years and older (Adult, Older Adult)	2018-02-06	2020-12-01
						Drug: Nivolumab and Ipilimumab
Unknown †	Adoptive Cell Therapy Across Cancer Diagnoses	NCT03296137	Phase 1/2	Solid tumor	Cancer	Biological: Autologous tumor-infiltrating lymphocytes	25	All	18 Years to 70 Years (Adult, Older Adult)	2017-10-13	2020-09-30
						Drug: Ipilimumab
						Drug: Nivolumab
						(and 3 more...)
Terminated	Use of IL-15 After Chemotherapy and Lymphocyte Transfer in Metastatic Melanoma	NCT01369888	Phase 1/2	Solid tumor	Metastatic Melanoma	Drug: Cyclophosphamide	3	All	18 Years to 66 Years (Adult, Older Adult)	2011-05-01	2014-05-01	2015-01-27	Has Results
					Skin Cancer	Drug: Fludarabine
						Biological: Tumor Infiltrating Lymphocytes
						Drug: IL-15
Unknown †	Chemotherapy Compared to Biological Therapy in Treating Patients With Cancer of the Pancreas	NCT00003780	Phase 2	Solid tumor	Pancreatic Cancer	Biological: tumor infiltrating lymphocyte therapy	150	All	18 Years and older (Adult, Older Adult)	1998-12-01
						Drug: gemcitabine hydrochloride
Completed	Biological Therapy in Treating Patients With Metastatic Melanoma	NCT00045149	Phase 1	Solid tumor	Melanoma (Skin)	Biological: aldesleukin		All	18 Years to 75 Years (Adult, Older Adult)	2002-10-01	2005-06-01
						Biological: therapeutic tumor infiltrating lymphocytes
Completed	Biological Therapy in Treating Patients With Metastatic Melanoma	NCT00002786	Phase 1/2	Solid tumor	Melanoma (Skin)	Biological: aldesleukin	20	All	18 Years to 75 Years (Adult, Older Adult)	1995-10-01	2006-03-01
						Biological: therapeutic tumor infiltrating lymphocytes
Recruiting	T-cell Therapy in Combination With Nivolumab, Relatlimab and Ipilimumab for Patients With Metastatic Ovarian Cancer	NCT04611126	Phase 1/2	Solid tumor	Metastatic Ovarian Cancer	Drug: Ipilimumab	18	All	18 Years to 75 Years (Adult, Older Adult)	2021-04-22	2023-12-01
					Metastatic Fallopian Tube Cancer	Drug: Cyclophosphamid
					Peritoneal Cancer	Drug: Fludarabine Phosphate
						(and 3 more...)
Completed	Prospective Randomized Comparative Study of Cell Transfer Therapy Using CD8+-Enriched Short-Term Cultured Anti-Tumor Autologous Lymphocytes Following a Non-Myeloablative Lymphocyte Depleting Chemotherapy Regimen Compared to High-Dose Aldesleukin in M...	NCT01118091	Phase 2	Solid tumor	Skin Cancer	Biological: Aldesleukin	12	All	18 Years and older (Adult, Older Adult)	2010-04-01	2012-04-01	2013-06-03	Has Results
					Melanoma	Biological: CD8 enriched Young TIL
					Metastatic Melanoma
Active, not recruiting	Gene-Modified T Cells With or Without Decitabine in Treating Patients With Advanced Malignancies Expressing NY-ESO-1	NCT02650986	Phase 1/2	Solid tumor	Advanced Fallopian Tube Carcinoma	Drug: Cyclophosphamide	15	All	12 Years and older (Child, Adult, Older Adult)	2017-07-14	2032-07-14	2022-05-31	Has Results	Study Protocol and Statistical Analysis Plan
					Advanced Malignant Solid Neoplasm	Drug: Decitabine
					Advanced Melanoma	Other: Laboratory Biomarker Analysis
					(and 47 more...)	(and 2 more...)
Withdrawn	Programmed Cell Death 1 + Selected Cell Therapy With Durvalumab (MEDI4736) and Tremelimumab in Metastatic Melanoma	NCT04223648	Early Phase 1	Solid tumor	Malignant Melanoma	Drug: tremelimumab/durvalumab, ipilimumab/nivolumab and nivolumab monotherapy	0	All	18 Years and older (Adult, Older Adult)	2020-08-15	2025-02-01
Active, not recruiting	A Study of DeTIL-0255 in Adults With Advanced Malignancies	NCT05107739	Phase 1	Solid tumor	Platinum-resistant Ovarian Cancer	Biological: Drug Product De-TIL-0255	50	Female	18 Years to 70 Years (Adult, Older Adult)	2021-12-22	2026-07-01
					Endometrial Cancer
					Cervical Cancer
Active, not recruiting	Ipilimumab With Lymphodepletion Plus Adoptive Cell Transfer and High Dose IL-2 in Melanoma Mets Pts	NCT01701674	Not Applicable	Solid tumor	Metastatic Melanoma	Drug: Ipilimumab	13	All	18 Years and older (Adult, Older Adult)	2012-10-09	2025-12-15	2017-05-02	Has Results
						Procedure: Tumor Infiltrating Lymphocytes (TIL)
						Drug: Administration of Lymphodepletion
						(and 4 more...)
Completed	Phase II Study of Short-Term Cultured Anti-Tumor Autologous Lymphocytes After Lymphocyte-Depleting Chemotherapy in Metastatic Melanoma	NCT00513604	Phase 2	Solid tumor	Melanoma	Biological: aldesleukin	158	All	18 Years and older (Adult, Older Adult)	2007-06-01	2012-11-01	2013-05-27	Has Results
					Malignant Melanoma	Biological: therapeutic autologous lymphocytes
					Melanoma, Experimental	Drug: Cyclophosphamide
					Experimental Melanomas	(and 2 more...)
Recruiting	T Cell Transfer With or Without Dendritic Cell Vaccination in Patients With Melanoma	NCT01946373	Phase 1	Solid tumor	Melanoma	Drug: Cyclophosphamide	20	All	18 Years to 74 Years (Adult, Older Adult)	2013-10-01	2025-12-01
						Drug: Fludarabine
						Biological: T cells
						(and 2 more...)
Recruiting	Genetically Modified T-Cells Followed by Aldesleukin in Treating Patients With Stage III-IV Melanoma	NCT01955460	Phase 1	Solid tumor	Metastatic Melanoma	Biological: Aldesleukin	15	All	12 Years to 70 Years (Child, Adult, Older Adult)	2014-10-15	2025-06-01
					Stage III Cutaneous Melanoma AJCC v7	Drug: Cyclophosphamide
					Stage IIIA Cutaneous Melanoma AJCC v7	Drug: Fludarabine Phosphate
					(and 3 more...)	(and 3 more...)
Not yet recruiting	Study on the Safety and Efficacy of Autogenous Tumor Infiltrates Lymphocytes for the Treatment of Advanced Solid Tumor	NCT05539768	Early Phase 1	Solid tumor	Advanced Solid Tumor	Biological: HS-IT101	8	All	18 Years to 75 Years (Adult, Older Adult)	2022-10-08	2027-03-31
Not yet recruiting	Study on the Safety and Efficacy of Autogenous Tumor Infiltrates Lymphocytes for the Treatment of Advanced Breast Cancer	NCT05505812	Early Phase 1	Solid tumor	Breast Cancer	Biological: HS-IT101	10	Female	18 Years to 75 Years (Adult, Older Adult)	2022-10-08	2027-03-31
Completed	Vemurafenib and TIL Therapy for Metastatic Melanoma	NCT02354690	Phase 1/2	Solid tumor	Metastatic Melanoma	Drug: Vemurafenib	13	All	18 Years to 70 Years (Adult, Older Adult)	2014-11-01	2018-12-31	2020-02-24	Has Results	Study Protocol and Statistical Analysis Plan
						Drug: Lymphodepleting chemotherapy
						Drug: TIL infusion
						Drug: Interleukin-2
Not yet recruiting	Immunotherapy for the Treatment of Advanced Solid Tumor	NCT03658785	Phase 1/2	Solid tumor	Recurrence Tumor	Biological: TIL	40	All	18 Years to 70 Years (Adult, Older Adult)	2018-12-10	2024-12-31
					Metastatic Cancer	Drug: Aldesleukin
					Solid Tumor	Drug: Cyclophosphamide
						Drug: Fludarabine
Recruiting	TILs for Treatment of Metastatic or Recurrent Cervical Cancer	NCT04674488	Early Phase 1	Solid tumor	TILs, Metastatic or Recurrent Cervical Cancer	Biological: TILs	15	Female	18 Years to 70 Years (Adult, Older Adult)	2020-12-09	2024-11-09
Completed	Interleukin-2 Plus Activated White Blood Cells in Treating Patients With Cancer That Has Not Responded to Chemotherapy or Radiation Therapy	NCT00019357	Phase 1	Solid tumor	Unspecified Adult Solid Tumor, Protocol Specific	Biological: aldesleukin		All	18 Years and older (Adult, Older Adult)	1998-06-01
						Biological: therapeutic autologous lymphocytes
						Biological: therapeutic tumor infiltrating lymphocytes
Active, not recruiting	Vemurafenib With Lymphodepletion Plus Adoptive Cell Transfer & High Dose IL-2 Metastatic Melanoma	NCT01659151	Phase 2	Solid tumor	Metastatic Melanoma	Drug: High Dose Interleukin-2 (IL-2)	17	All	18 Years and older (Adult, Older Adult)	2012-08-03	2023-12-01	2022-02-03	Has Results	Study Protocol and Statistical Analysis Plan
						Procedure: ACT with TIL Infusion
						Drug: Vemurafenib
						Drug: Lymphodepletion
Not yet recruiting	L-TIL Plus Tislelizumab as First-line Treatment in Advanced Malignant Melanoma	NCT04924413	Phase 2	Solid tumor	Malignant Melanoma	Drug: Tislelizumab	30	All	18 Years to 75 Years (Adult, Older Adult)	2021-07-01	2025-12-31
Completed	TIL Therapy in Combination With Checkpoint Inhibitors for Metastatic Ovarian Cancer	NCT03287674	Phase 1/2	Solid tumor	Metastatic Ovarian Cancer	Drug: Cyclophosphamide	7	All	18 Years to 70 Years (Adult, Older Adult)	2017-10-09	2020-06-01	2021-03-22	Has Results	Study Protocol and Statistical Analysis Plan
						Drug: Fludarabine
						Biological: TIL infusion
						(and 3 more...)
Completed	TIL Therapy for Metastatic Ovarian Cancer	NCT02482090	Phase 1	Solid tumor	Metastatic Ovarian Cancer	Drug: Cyclophosphamide	6	Female	18 Years to 70 Years (Adult, Older Adult)	2015-07-01	2017-04-01
						Drug: Fludarabine
						Biological: TIL infusion
						Drug: Interleukin-2
Not yet recruiting	C-TIL051 in Non-Small Cell Lung Cancer	NCT05676749	Phase 1	Solid tumor	Metastatic Non Small Cell Lung Cancer	Biological: C-TIL051	20	All	18 Years and older (Adult, Older Adult)	2023-03-01	2027-03-01
Unknown †	TIL Therapy for Metastatic Renal Cell Carcinoma	NCT02926053	Phase 1	Solid tumor	Metastatic Renal Cell Carcinoma	Procedure: Surgical removal of tumor tissue for T cell production	6	All	18 Years to 70 Years (Adult, Older Adult)	2016-12-01	2020-12-01
						Drug: Cyclophosphamide
						Drug: Fludarabine
						(and 2 more...)
Unknown †	Adoptive Cell Therapy Following a Reduced Intensity, Non-myeloablative, Lymphodepleting Induction Regimen in Metastatic Ovarian	NCT03412526	Phase 2	Solid tumor	Metastatic Ovarian Cancer	Drug: Fludarabine	15	Female	18 Years to 80 Years (Adult, Older Adult)	2018-01-21	2022-02-01
						Radiation: Radiation
						Biological: TIL administration
						Drug: IL-2
Completed	Peginterferon and TIL Therapy for Metastatic Melanoma	NCT02379195	Phase 1/2	Solid tumor	Metastatic Melanoma	Drug: Cyclophosphamide	12	All	18 Years to 70 Years (Adult, Older Adult)	2014-11-01	2018-10-01	2020-01-22	Has Results	Study Protocol and Statistical Analysis Plan
						Drug: Fludarabine
						Biological: TIL infusion
						(and 2 more...)
Recruiting	Adoptive Cell Therapy Following a Non-myeloablative, Lymphodepleting Induction Regimen in Metastatic Melanoma Patients	NCT03166397	Phase 2	Solid tumor	Malignant Melanoma Stage IV	Drug: Fludarabine	30	All	18 Years to 80 Years (Adult, Older Adult)	2017-06-05	2026-06-01
						Drug: Cyclophosphamide
						Biological: TIL
						(and 4 more...)
Recruiting	ImmPACT Expanded Multiple Antigen Specific Endogenously Derived T Cells (MASE-T) to Patients With Metastatic Melanoma	NCT04904185	Phase 1	Solid tumor	Malignant Melanoma	Drug: Cyclophosphamide	12	All	18 Years to 75 Years (Adult, Older Adult)	2021-08-17	2024-08-01
						Drug: Fludarabine Phosphate
						Biological: Multiple Antigen Specific Endogenously derived T cells
						Drug: Pembrolizumab
Unknown †	Adoptive Cell Therapy Following Non-myeloablate Chemotherapy in Metastatic Melanoma Patients	NCT00287131	Phase 2	Solid tumor	Metastatic Melanoma	Procedure: Procedure - Adoptive cell transfer	70	All	18 Years and older (Adult, Older Adult)	2006-01-01	2013-11-01
Completed	Chemotherapy, Irradiation, Cell Infusions, and Interleukin-2 to Treat Metastatic Melanoma	NCT00314106	Phase 2	Solid tumor	Metastatic Melanoma	Biological: Melanoma Reactive TIL	26	All	18 Years and older (Adult, Older Adult)	2006-04-01	2009-03-01	2012-10-18	Has Results
						Drug: Cyclophosphamide
						Biological: IL-2
						(and 2 more...)
Completed	Cytotoxic T Cells and Interleukin-2 in Treating Adult Patients With Recurrent Brain Tumors	NCT00002572	Phase 1	Solid tumor	Brain and Central Nervous System Tumors	Biological: aldesleukin	10	All	18 Years and older (Adult, Older Adult)	1994-11-01	1999-12-01
						Biological: muromonab-CD3
						Biological: therapeutic tumor infiltrating lymphocytes
						Procedure: conventional surgery
Recruiting	Combined Therapy of Nivolumab and Adoptive T Cell Therapy in Metastatic Melanoma Patients	NCT03374839	Phase 1/2	Solid tumor	Melanoma	Drug: TIL + IL-2 + Nivolumab	11	All	18 Years to 75 Years (Adult, Older Adult)	2018-02-12	2024-01-01
Terminated	Vemurafenib and White Blood Cell Therapy for Advanced Melanoma	NCT01585415	Phase 1	Solid tumor	Metastatic Cancer	Drug: Vemurafenib	12	All	18 Years to 66 Years (Adult, Older Adult)	2012-04-09	2016-07-21
					Melanoma	Biological: Young TIL
						Drug: Cyclophosphamide
						(and 2 more...)
Completed	Cellular Adoptive Immunotherapy in Treating a Patient Who Has Undergone a Donor Stem Cell Transplant for Breast Cancer That Has Spread to the Lung	NCT00301730	Phase 1	Solid tumor	Breast Cancer	Biological: aldesleukin	1	All	18 Years to 75 Years (Adult, Older Adult)	2005-10-01
					Metastatic Cancer	Biological: therapeutic tumor infiltrating lymphocytes
						Biological: trastuzumab
						(and 2 more...)
Completed	Cyclophosphamide, Fludarabine, and Total-Body Irradiation Followed By Cellular Adoptive Immunotherapy, Autologous Stem Cell Transplantation, and Interleukin-2 in Treating Patients With Metastatic Melanoma	NCT00096382	Phase 2	Solid tumor	Melanoma (Skin)	Biological: aldesleukin	34	All	18 Years and older (Adult, Older Adult)	2004-09-01	2009-01-01	2013-03-27	Has Results
						Biological: filgrastim
						Biological: therapeutic tumor infiltrating lymphocytes
						(and 3 more...)
Completed	Vaccine Therapy and Biological Therapy in Treating Patients With Advanced Cancer	NCT00019084	Phase 2	Solid tumor	Breast Cancer	Biological: aldesleukin		All	18 Years and older (Adult, Older Adult)	1996-02-01	2003-05-01
					Cervical Cancer	Biological: mutant p53 peptide pulsed dendritic cell vaccine
					Colorectal Cancer	Biological: ras peptide cancer vaccine
					(and 3 more...)	(and 3 more...)
Recruiting	Adoptive Immunotherapy With Activated Marrow Infiltrating Lymphocytes and Cyclophosphamide Graft-Versus-Host Disease Prophylaxis in Patients With Relapse of Hematologic Malignancies After Allogeneic Hematopoietic Cell Transplantation	NCT02342613	Phase 1	Solid tumor	Hematologic Malignancies	Biological: Activated PTCy-MILs	27	All	18 Years and older (Adult, Older Adult)	2015-05-28	2024-01-31
					Graft-Versus-Host Disease
Active, not recruiting	Genetically Modified Therapeutic Autologous Lymphocytes Followed by Aldesleukin in Treating Patients With Stage III or Metastatic Melanoma	NCT01740557	Phase 1/2	Solid tumor	Metastatic Melanoma	Biological: Aldesleukin	10	All	18 Years and older (Adult, Older Adult)	2015-01-28	2024-01-31
					Stage III Cutaneous Melanoma AJCC v7	Biological: CXCR2-transduced Autologous Tumor Infiltrating Lymphocytes
					Stage IV Cutaneous Melanoma AJCC v6 and v7	Drug: Cyclophosphamide
						(and 4 more...)
Completed	Cyclophosphamide and Fludarabine Followed by Vaccine Therapy, Gene-Modified White Blood Cell Infusions, and Aldesleukin in Treating Patients With Metastatic Melanoma	NCT00091104	Phase 1	Solid tumor	Melanoma (Skin)	Biological: MART-1:27-35 peptide vaccine	136	All	18 Years and older (Adult, Older Adult)	2004-07-01	2010-10-01
						Biological: aldesleukin
						Biological: filgrastim
						(and 8 more...)
Completed	Gene-Modified White Blood Cells Followed By Interleukin-2 and Vaccine Therapy in Treating Patients With Metastatic Melanoma	NCT00085462	Phase 1	Solid tumor	Melanoma (Skin)	Biological: aldesleukin	61	All	18 Years and older (Adult, Older Adult)	2004-05-01	2008-09-01
						Biological: filgrastim
						Biological: gp100-fowlpox vaccine
						(and 4 more...)
Withdrawn	ITIL-168 in Advanced Solid Tumors	NCT05393635	Phase 1	Solid tumor	Cervical Cancer	Biological: ITIL-168	0	All	18 Years and older (Adult, Older Adult)	2022-08-01	2022-12-08
					Head and Neck Squamous Cell Carcinoma
					Non-small Cell Lung Cancer
Active, not recruiting	ITIL-306 in Advanced Solid Tumors	NCT05397093	Phase 1	Solid tumor	Epithelial Ovarian Cancer	Biological: ITIL-306	51	All	18 Years and older (Adult, Older Adult)	2022-08-24	2039-11-01
					Non-small Cell Lung Cancer
					Renal Cell Carcinoma
Completed	Chemotherapy and Peripheral Stem Cell Transplantation Followed By Immunotherapy in Treating Patients With Multiple Myeloma	NCT00046852	Phase 1/2	Solid tumor	Infection	Biological: filgrastim		All	18 Years to 80 Years (Adult, Older Adult)	2001-12-01	2008-02-01
					Multiple Myeloma and Plasma Cell Neoplasm	Biological: pneumococcal polyvalent vaccine
						Biological: therapeutic autologous lymphocytes
						(and 6 more...)
Terminated	Vaccine Therapy Followed by Biological Therapy in Treating Patients With Stage III or Stage IV Melanoma	NCT00006113	Phase 2	Solid tumor	Melanoma (Skin)	Biological: MART-1 antigen	25	All	18 Years and older (Adult, Older Adult)	1999-06-01	2006-04-01
						Biological: aldesleukin
						Biological: gp100 antigen
						(and 8 more...)
Completed	Adoptive Cell Therapy for B-Cell Cancers in Patients After Stem Cell Transplantation	NCT01445132	Phase 1	Solid tumor	Chronic Lymphocytic Leukemia	Drug: Allogeneic Cell Therapy w/ Tumor-derived Lypho	11	All	18 Years to 75 Years (Adult, Older Adult)	2007-01-11	2013-04-24
Terminated	Marrow Infiltrating Lymphocytes - Non-Small Cell Lung Cancer (MILs™ - NSCLC) Alone or in Combination With Nivolumab With or Without Tadalafil in Locally Advanced and Unresectable or Metastatic NSCLC	NCT04069936	Phase 2	Solid tumor	Non Small Cell Lung Cancer	Biological: MILs™ - NSCLC	19	All	18 Years and older (Adult, Older Adult)	2019-10-15	2021-11-30
					Lung Cancer	Biological: nivolumab
					Lung Cancer Metastatic	Drug: tadalafil
					(and 5 more...)
Active, not recruiting	Lymphodepletion Plus Adoptive Cell Transfer With or Without Dendritic Cell Immunization in Patients With Metastatic Melanoma	NCT00338377	Phase 2	Solid tumor	Melanoma	Biological: Dendritic Cell Immunization	1230	All	12 Years and older (Child, Adult, Older Adult)	2006-02-01	2030-02-28
						Drug: Cyclophosphamide
						Drug: Fludarabine
						(and 5 more...)
Completed	Activated White Blood Cells With ASCT for Newly Diagnosed Multiple Myeloma	NCT00566098	Phase 1/2	Solid tumor	Multiple Myeloma and Plasma Cell Neoplasm	Biological: MILs	26	All	18 Years and older (Adult, Older Adult)	2007-11-01	2018-10-01	2018-12-19	Has Results
						Drug: Melphalan
						Biological: PCV13
Active, not recruiting	Adoptive Cell Therapy of Autologous TIL and PD1-TIL Cells for Patients With Glioblastoma Multiforme	NCT03347097	Early Phase 1	Solid tumor	Glioblastoma Multiforme	Drug: TIL	40	All	18 Years to 70 Years (Adult, Older Adult)	2017-01-01	2021-12-01
						Drug: PD1-TIL
Withdrawn	Feasibility Study on Expandion of MILs From NSCLC and SCLC Patients and Infusion With Pembrolizumab	NCT04677361	Early Phase 1	Solid tumor	SCLC	Combination Product: MILs™ in Combination with Pembrolizumab	0	All	18 Years and older (Adult, Older Adult)	2021-10-01	2024-10-01
					NSCLC
Completed	Trial of Activated Marrow Infiltrating Lymphocytes Alone or in Conjunction With an Allogeneic Granulocyte Macrophage Colony-stimulating Factor (GM-CSF)-Based Myeloma Cellular Vaccine in the Autologous Transplant Setting in Multiple Myeloma	NCT01045460	Phase 2	Solid tumor	Multiple Myeloma	Biological: Activated marrow infiltrating lymphocytes	36	All	18 Years to 70 Years (Adult, Older Adult)	2010-01-15	2020-06-01	2019-10-08	Has Results	Study Protocol and Statistical Analysis Plan
						Biological: Allogeneic Myeloma Vaccine
						Drug: Cyclophosphamide
						(and 4 more...)
Completed	Lymphocyte Re-infusion During Immune Suppression to Treat Metastatic Melanoma	NCT00001832	Phase 2	Solid tumor	Melanoma	Drug: gp100:209-217 (210M)	170	All	7 Years and older (Child, Adult, Older Adult)	1999-08-01	2010-05-01	2012-12-21	Has Results
					Neoplasm Metastasis	Drug: Montanide ISA-51
						Drug: IL-2
						(and 6 more...)
Completed	Tadalafil and Lenalidomide Maintenance With or Without Activated Marrow Infiltrating Lymphocytes (MILs) in High Risk Myeloma	NCT01858558	Phase 2	Solid tumor	Multiple Myeloma	Biological: aMIL	102	All	18 Years to 80 Years (Adult, Older Adult)	2013-09-01	2019-06-19	2020-06-29	Has Results	Study Protocol and Statistical Analysis Plan
						Drug: No aMIL
Terminated	Investigating Marrow Infiltrating Lymphocytes in Renal Cell Carcinoma	NCT04341740	Not Applicable	Solid tumor	Renal Cell Carcinoma	Procedure: Bone Marrow Aspirate	6	All	18 Years and older (Adult, Older Adult)	2020-07-22	2021-04-09
					Urothelial Carcinoma
Recruiting	Adoptive Cell Therapy Using Cancer Specific CD8+ Tumor Infiltrating Lymphocytes in Adult Patients With Solid Tumors	NCT05902520	Phase 1	Solid tumor	HNSCC	Biological: DP CD8 TIL	18	All	18 Years and older (Adult, Older Adult)	2023-06-19	2026-05-19
					Melanoma	Biological: DP CD8 TIL KD
					Gynecologic Cancer	Biological: Low dose IL-2
					(and 3 more...)
Recruiting	ACT-TIL and ANV419 for Advanced Melanoma.	NCT05869539	Phase 1	Solid tumor	Advanced Melanoma	Drug: Combination of Tumor-infiltrating lymphocyte transfer with ANV419	10	All	18 Years and older (Adult, Older Adult)	2023-06-21	2025-06-01
Not yet recruiting	Safety and Efficacy of an Autologous Tumor Infiltrating Lymphocyte (TIL) Therapy in Patients With Advanced Solid Tumors	NCT05831033	Early Phase 1	Solid tumor	Solid Tumor	Biological: BEN101	16	All	18 Years to 70 Years (Adult, Older Adult)	2023-05-15	2026-06-15
Recruiting	HV-101 for Patients With Advanced Solid Tumors	NCT05868915	Phase 1	Solid tumor	Advanced Solid Tumors	Biological: HV-101	18	All	18 Years to 75 Years (Adult, Older Adult)	2023-05-31	2026-03-31
Recruiting	A Clinical Study on LM103 for the Treatment of Advanced Solid Tumors	NCT05941936	Early Phase 1	Solid tumor	Solid Tumor	Biological: LM103	5	All	18 Years to 75 Years (Adult, Older Adult)	2023-05-19	2026-02-01
				2

## Sheet: TCR-T
Status	Study Title	NCT Number	Phase	Target	Hematological tumor / Solid tumor	Conditions	Interventions	Number Enrolled	Sex	Age	Study Start	Study Completion	Results First Posted	Results	Study Documents
Recruiting	TCR-T Cell Therapy on Advanced Pancreatic Cancer and Other Solid Tumors	NCT05438667	Early Phase 1	KRAS Mutated	Solid tumor	Pancreatic Cancer	Biological: TCR-T therapy	11	All	18 Years and older (Adult, Older Adult)	2022-06-07	2025-06-30
Recruiting	TCR-T Cell Immunotherapy of Lung Cancer and Other Solid Tumors	NCT03778814	Phase 1	KK-LC-1 or neoantigens	Solid tumor	Nonsmall Cell Lung Cancer	Biological: TCR-T cells	30	All	18 Years to 75 Years (Adult, Older Adult)	2018-12-01	2033-12-30
						Solid Tumor, Adult
Not yet recruiting	HRYZ-T101 TCR-T Cell for HPV-18 Positive Advanced Solid Tumor	NCT05787535	Phase 1	HPV-18	Solid tumor	Cervical Cancer	Drug: Fludarabine + Cyclophosphamide	17	All	18 Years to 70 Years (Adult, Older Adult)	2023-03-01	2025-09-01
						Head and Neck Squamous Cell Carcinoma	Biological: HRYZ-T101 TCR-T Cell
						Oropharyngeal Cancer
						(and 4 more...)
Recruiting	EBV-Specific Anti-PD1 TCR-T Cells in the Treatment of EBV-Positive NHSCC	NCT04139057	Phase 1/2	EBV	Solid tumor	Head and Neck Squamous Cell Carcinoma	Drug: EBV-specific TCR-T cell with anti-PD1 auto-secreted element	18	All	18 Years to 70 Years (Adult, Older Adult)	2019-03-01	2024-01-01
Recruiting	Individualized Tumor Specific TCR- T Cells in the Treatment of Advanced Solid Tumors	NCT03891706	Phase 1	N.A.	Solid tumor	Solid Tumor	Drug: tumor-specific TCR-T cells	30	All	18 Years to 70 Years (Adult, Older Adult)	2019-01-08	2023-12-31
							Drug: Interleukin-2
Unknown †	Phase I Trial of LMP2 Antigen-specific TCR T-cell Therapy for Recurrent and Metastatic NPC Patients	NCT03925896	Phase 1	LMP2	Solid tumor	Nasopharyngeal Carcinoma	Drug: LMP2 Antigen-specific TCR T cells	27	All	18 Years to 70 Years (Adult, Older Adult)	2019-08-07	2022-08-01
Recruiting	Study of NY-ESO-1 TCR-T in Advanced Soft Tissue Sarcoma	NCT05620693	Not Applicable	NY-ESO-1	Solid tumor	Advanced Soft-tissue Sarcoma	Biological: NY-ESO-1 TCR-T	20	All	18 Years to 70 Years (Adult, Older Adult)	2022-11-11	2028-12-01
Suspended	E7 T-cell Receptor (TCR) -T Cell Induction Therapy for Locoregionally Advanced HPV-associated Cancers	NCT05639972	Phase 1/2	HPV16-E7	Solid tumor	HPV-Associated Cervical Carcinoma	Drug: Conditioning, E7 TCR-T cells, and aldesleukin	15	All	18 Years and older (Adult, Older Adult)	2023-04-01	2026-10-01
						HPV-Related Carcinoma
						HPV-Related Malignancy
						(and 14 more...)
Recruiting	KK-LC-1 TCR-T Cell Therapy for Gastric, Breast, Cervical, and Lung Cancer	NCT05483491	Phase 1	KK-LC-1	Solid tumor	Gastric Cancer	Drug: KK-LC-1 TCR-T cells	42	All	18 Years and older (Adult, Older Adult)	2022-09-26	2028-12-31
						Breast Cancer	Drug: Aldesleukin 720,000 IU/kg IV every eight hours
						Cervical Cancer
						Lung Cancer
Recruiting	EBV Specific Cytokine Secreting TCR-T Cells in the Treatment of EBV-Positive Metastatic/Refractory Nasopharyngeal Carcinoma	NCT04509726	Phase 1/2	EBV	Solid tumor	Nasopharyngeal Carcinoma	Drug: EBV-specific TCR-T cell with cytokine auto-secreting element	20	All	18 Years to 70 Years (Adult, Older Adult)	2023-03-01	2023-08-01
Unknown †	HPV-E6-Specific Anti-PD1 TCR-T Cells in the Treatment of HPV-Positive NHSCC or Cervical Cancer	NCT03578406	Phase 1	HPV-E6	Solid tumor	Cervical Cancer	Drug: HPV E6-specific TCR-T cells	20	All	18 Years to 70 Years (Adult, Older Adult)	2018-09-01	2021-08-30
						Head and Neck Squamous Cell Carcinoma
Unknown †	EBV-TCR-T（YT-E001）for Patients With EBV-positive Recurrent or Metastatic NPC	NCT03648697	Phase 2	EBV	Solid tumor	Nasopharyngeal Carcinoma	Biological: EBV-TCR-T (YT-E001) cells	20	All	18 Years and older (Adult, Older Adult)	2018-10-10	2021-10-10
Recruiting	E7 TCR-T Cell Immunotherapy for Human Papillomavirus (HPV) Associated Cancers	NCT05686226	Phase 2	HPV16-E7	Solid tumor	Cervical Cancer	Biological: E7 TCR-T cells	20	All	18 Years and older (Adult, Older Adult)	2023-03-07	2025-01-01
						Throat Cancer
						Oropharynx Cancer
						(and 18 more...)
Recruiting	CRTE7A2-01 TCR-T Cell for HPV-16 Positive Advanced Cervical, Anal, or Head and Neck Cancers	NCT05122221	Phase 1	HPV-16	Solid tumor	Cervical Cancer	Drug: Fludarabine + Cyclophosphamide	12	All	18 Years to 65 Years (Adult, Older Adult)	2022-07-17	2024-12-01
						Anal Cancer	Drug: Interleukin-2
						Head and Neck Cancers	Biological: CRTE7A2-01 TCR-T Cell
Not yet recruiting	Clinical Study on the EBV CAR-T /TCR-T Cells in the Treatment of Nasopharyngeal Carcinoma	NCT05587543	Early Phase 1	EBV	Solid tumor	Nasopharyngeal Carcinoma	Behavioral: PK Blood Collection	24	All	18 Years to 75 Years (Adult, Older Adult)	2022-12-01	2030-10-01
							Drug: CAR
							Drug: TCR
Recruiting	Hotspot TCR-T: A Phase I/Ib Study of Adoptively Transferred T-cell Receptor Gene-engineered T Cells (TCR-T)	NCT04520711	Phase 1	N.A.	Solid tumor	Malignant Epithelial Neoplasms	Biological: TCR-transduced T cells	24	All	Child, Adult, Older Adult	2022-02-08	2027-02-28
							Drug: CDX-1140
							Drug: Pembrolizumab
Unknown †	Autologous CAR-T/TCR-T Cell Immunotherapy for Solid Malignancies	NCT03941626	Phase 1/2	EGFRvIII, DR5, NY-ESO-1, Mesothelin	Solid tumor	Esophagus Cancer	Biological: CAR-T/TCR-T cells immunotherapy	50	All	18 Years to 70 Years (Adult, Older Adult)	2019-09-01	2021-12-01
				DR5		Hepatoma
				NY-ESO-1		Glioma
				MSLN		Gastric Cancer
Not yet recruiting	TCR-T Cells for the Treatment NY-ESO-1-positive Advanced Solid Tumors	NCT05648994	Early Phase 1	NY-ESO-1	Solid tumor	Solid Tumors	Biological: TCR-T cells	30	All	18 Years to 70 Years (Adult, Older Adult)	2022-12-01	2026-03-01
							Drug: Fludarabine
							Drug: Cyclophosphamide Capsules
							(and 2 more...)
Not yet recruiting	Personalized TCR-T: Study of Adoptively Transferred T-cell Receptor Gene-engineered T Cells (TCR-T)	NCT05349890	Phase 1	N.A.	Solid tumor	Malignant Epithelial Neoplasms	Biological: TCR-transduced T cells	24	All	Child, Adult, Older Adult	2023-03-15	2028-03-15
							Drug: CDX-1140
							Drug: Pembrolizumab
Recruiting	Long-Term Follow-up Study of Subjects Treated With Autologous T Cells Using the Sleeping Beauty System to Express TCRs	NCT05292859		N.A.	Solid tumor	Gynecologic Cancer	Biological: Neoantigen specific TCR-T cell drug product	180	All	18 Years and older (Adult, Older Adult)	2022-10-01	2039-06-01
						Colorectal Cancer
						Pancreatic Cancer
						(and 7 more...)
Recruiting	Preclinical Research for Personalized TCR-T Therapy for Head and Neck Cancer	NCT05697926		N.A.	Solid tumor	Head and Neck Cancer	Other: No intervention	100	All	18 Years to 75 Years (Adult, Older Adult)	2023-03-01	2026-06-30
Recruiting	MAGE-C2 TCR T Cell Trial to Treat Melanoma and Head and Neck Cancer	NCT04729543	Phase 1/2	MAGE-C2	Solid tumor	Melanoma	Biological: Adoptive therapy with autologous MC2 TCR T cells	20	All	18 Years and older (Adult, Older Adult)	2020-10-20	2027-10-20			Study Protocol and Statistical Analysis Plan
						Melanoma, Uveal
						Head and Neck Cancer
Recruiting	KSH01-TCRT Solid Tumors	NCT05539833	Early Phase 1	N.A.	Solid tumor	TCR-T Cells	Drug: KSH01 injection	50	All	18 Years to 70 Years (Adult, Older Adult)	2022-08-19	2027-07-31
						Refractory Solid Tumors
						Relapsed Solid Tumors
Recruiting	HLA Typing & Tumor Neoantigen Identification for Phase I/II Study of Autologous TCR-T Cells in Subjects With Solid Tumors	NCT05124743		N.A.	Solid tumor	Ovarian Cancer		2000	All	18 Years and older (Adult, Older Adult)	2021-09-24	2028-05-28
						Endometrial Cancer
						Colo-rectal Cancer
						(and 3 more...)
Withdrawn	A Phase II Study of Neoadjuvant E7 TCR T Cell Immunotherapy for Borderline Resectable and Unresectable Stage I HPV-Associated Oropharyngeal Cancer	NCT04044950	Phase 2	HPV16-E7	Solid tumor	Papillomavirus Infections	Biological: E7 TCR	0	All	18 Years and older (Adult, Older Adult)	2019-07-29	2020-09-17
						Oropharyngeal Neoplasms
Recruiting	Phase I/II Study of Autologous T Cells to Express T-Cell Receptors (TCRs) in Subjects With Solid Tumors	NCT05194735	Phase 1/2	N.A.	Solid tumor	Gynecologic Cancer	Biological: Neoantigen specific TCR-T cell drug product	180	All	18 Years and older (Adult, Older Adult)	2022-04-04	2029-03-01
						Colorectal Cancer	Biological: Aldesleukin (IL-2)
						Pancreatic Cancer
						(and 9 more...)
Recruiting	KSX01-TCRT Injection Project in Solid Tumors	NCT05811975	Early Phase 1	N.A.	Solid tumor	TCR-T Cells	Drug: KSX01-TCRT injection	50	All	18 Years to 70 Years (Adult, Older Adult)	2023-03-07	2028-12-31
						Refractory Solid Tumors
						Relapsed Solid Tumors
Recruiting	Autologous HBV-specific T Cell Receptor Engineered T Cells (TCR-T) in Patients With HBV-related Advanced HCC	NCT05339321	Phase 1	HBV	Solid tumor	Hepatocellular Carcinoma	Genetic: SCG101	36	All	18 Years to 70 Years (Adult, Older Adult)	2021-04-14	2023-12-01
							Biological: PD1/PD-L1 checkpoint inhibitor
Unknown †	Autologous CAR-T/TCR-T Cell Immunotherapy for Malignancies	NCT03638206	Phase 1/2	CD19, CD22, CD33, CD38, BCMA, NY-ESO-1	Hematological tumor	B-cell Acute Lymphoblastic Leukemia	Biological: CAR-T cell immunotherapy	73	All	4 Years to 70 Years (Child, Adult, Older Adult)	2018-03-01	2023-03-01
						Lymphoma
				NY-ESO-1, c-met, Mesothelin, EGFRvIII, DR5	Solid tumor	Myeloid Leukemia
						(and 13 more...)
Withdrawn	E7 TCR T Cell Immunotherapy for High-Grade Cervical Intraepithelial Neoplasia	NCT04411134	Phase 1	HPV16-E7	Solid tumor	Cervical Intraepithelial Neoplasia	Biological: E7 TCR	0	Female	21 Years and older (Adult, Older Adult)	2020-05-28	2020-07-14
Unknown †	A Study of TCR-Redirected T Cell Infusion in Subject With Recurrent HBV-related HCC Post Liver Transplantation	NCT02719782	Phase 1	HBV	Solid tumor	Recurrent Hepatocellular Carcinoma	Biological: Biological: TCR-T	10	All	21 Years to 65 Years (Adult, Older Adult)	2015-07-02	2019-12-01
Recruiting	HPV16 E6 TCR T Cells for Cervical Carcinoma	NCT05357027	Phase 1/2	HPV16-E6	Solid tumor	Cervical Carcinoma	Biological: TC-E202 cells	18	Female	18 Years to 70 Years (Adult, Older Adult)	2022-08-10	2024-08-31
							Drug: IL-2
							Drug: Fludarabine
							Drug: Cyclophosphamide Capsules
Unknown †	TCR-Redirected T Cell Treatment in Patients With Recurrent HBV-related Hepatocellular Carcinoma Post Liver Transplantation	NCT04677088	Phase 1	HBV	Solid tumor	Recurrent Hepatocellular Carcinoma	Biological: TCR-T cells	7	All	18 Years and older (Adult, Older Adult)	2018-03-29	2021-12-01
Terminated	E7 TCR T Cell Induction Immunotherapy for Stage IIB-IVA Cervical Cancer	NCT04476251	Early Phase 1	HPV16-E7	Solid tumor	Uterine Cervical Neoplasms	Biological: E7 T-Cell Receptor (TCR)	1	Female	18 Years and older (Adult, Older Adult)	2021-01-14	2021-09-15	2021-12-08	Has Results	Study Protocol and Statistical Analysis Plan
															Informed Consent Form: Screening Consent
															Informed Consent Form: Affected Patient Consent
Recruiting	Redirected HBV-Specific T Cells in Patients With HBV-related HCC (SAFE-T-HBV)	NCT04745403	Phase 1	HBV	Solid tumor	Hepatocellular Carcinoma	Drug: mRNA HBV/TCR T-cells	10	All	21 Years to 75 Years (Adult, Older Adult)	2022-05-20	2024-07-01
Completed	A Study of TCR-Redirected T Cell Infusion to Prevent Hepatocellular Carcinoma Recurrence Post Liver Transplantation	NCT02686372	Phase 1	HBV	Solid tumor	Hepatocellular Carcinoma	Biological: TCR-T	13	All	18 Years to 75 Years (Adult, Older Adult)	2018-05-16	2021-09-28
							Biological: No intervention and TCR-T (at crossover)
Recruiting	KSH01-R02-101 Solid Tumors	NCT05580796	Early Phase 1	N.A.	Solid tumor	Solid Tumor	Drug: KSH01 injection	50	All	18 Years to 70 Years (Adult, Older Adult)	2022-10-11	2027-10-11
Suspended	HA-1 T TCR T Cell Immunotherapy for the Treatment of Patients With Relapsed or Refractory Acute Leukemia After Donor Stem Cell Transplant	NCT03326921	Phase 1	HA-1	Hematological tumor	Juvenile Myelomonocytic Leukemia	Biological: CD8+ and CD4+ Donor Memory T-cells-expressing HA1-Specific TCR	24	All	up to 75 Years (Child, Adult, Older Adult)	2018-02-23	2025-07-16
						Recurrent Acute Biphenotypic Leukemia	Drug: Fludarabine
						Recurrent Acute Undifferentiated Leukemia	Other: Laboratory Biomarker Analysis
						(and 25 more...)
Recruiting	A Study of SCG101 in the Treatment of Subjects With Hepatitis B Virus-Related Hepatocellular Carcinoma	NCT05417932	Phase 1/2	HBV	Solid tumor	Hepatitis B Virus Related Hepatocellular Carcinoma	Biological: SCG101	46	All	18 Years to 70 Years (Adult, Older Adult)	2022-10-26	2025-10-01
						Hepatocellular Carcinoma Recurrent
Terminated	Genetically Engineered Cells (MAGE-A1-specific T Cell Receptor-transduced Autologous T-cells) and Atezolizumab for the Treatment of Metastatic Triple Negative Breast Cancer, Urothelial Cancer, or Non-small Cell Lung Cancer	NCT04639245	Phase 1/2	MAGE-A1	Solid tumor	Anatomic Stage IV Breast Cancer AJCC v8	Drug: Atezolizumab	1	All	18 Years and older (Adult, Older Adult)	2021-07-19	2022-08-16			Informed Consent Form
						Metastatic Lung Non-Small Cell Carcinoma	Drug: Cyclophosphamide
						Metastatic Malignant Solid Neoplasm	Drug: Fludarabine
						(and 3 more...)	(and 2 more...)
Terminated	E7 TCR Cell Induction Immunotherapy for Stage II and Stage III HPV-Associated Oropharyngeal Cancer	NCT04015336	Phase 2	HPV16-E7	Solid tumor	Papillomavirus Infections	Biological: E7 T-Cell Receptor (TCR)	1	All	18 Years and older (Adult, Older Adult)	2020-07-06	2020-07-15	2022-02-01	Has Results	Study Protocol and Statistical Analysis Plan
						Oropharyngeal Neoplasms									Informed Consent Form: Screening consent
															Informed Consent Form: Treatment consent
Unknown †	NY-ESO-1 TCR （TAEST16001）for Patients With Advanced NSCLC	NCT03029273	Phase 1	NY-ESO-1	Solid tumor	Lung Cancer, Nonsmall Cell, Recurrent	Drug: Cyclophosphamide and Fludarabine	20	All	18 Years to 75 Years (Adult, Older Adult)	2017-03-21	2019-03-01
							Biological: Anti-NY-ESO-1 TCR transduced T cells
Recruiting	T Cell Receptor Gene Therapy Targeting KK-LC-1 for Gastric, Breast, Cervical, Lung and Other KK-LC-1 Positive Epithelial Cancers	NCT05035407	Phase 1	KK-LC-1	Solid tumor	Kita-kyushu Lung Cancer Antigen 1, Human	Drug: IL-2 (Aldesleukin)	100	All	18 Years to 120 Years (Adult, Older Adult)	2022-03-08	2026-04-05
							Drug: Cyclophosphamide
							Biological: KK-LC-1 TCR
							Drug: Fludarabine
Not yet recruiting	Study of HBV-TCR T Cells (LioCyx-M) as Monotherapy or as Combination With Lenvatinib for HBV-related HCC	NCT05195294	Phase 1/2	HBV	Solid tumor	Hepatocellular Carcinoma	Biological: LioCyx-M	55	All	18 Years to 75 Years (Adult, Older Adult)	2022-06-01	2027-05-01
						Liver Cancer, Adult	Drug: Lenvatinib
						Liver Cell Carcinoma
Unknown †	Combination of Immunization and Radiotherapy for Malignant Gliomas (InSituVac1)	NCT03392545	Phase 1	N.A.	Solid tumor	High Grade Glioma	Combination Product: Combined immune adjuvants and radiation	30	All	18 Years to 65 Years (Adult, Older Adult)	2018-04-01	2020-06-01
						Glioblastoma
						Glioma of Brainstem
						Glioma, Malignant
Recruiting	E7 TCR T Cells for Human Papillomavirus-Associated Cancers	NCT02858310	Phase 1/2	HPV16-E7	Solid tumor	Papillomavirus Infections	Biological: E7 TCR cells	180	All	18 Years and older (Adult, Older Adult)	2017-01-27	2026-01-01
						Cervical Intraepithelial Neoplasia	Drug: Aldesleukin
						Carcinoma In Situ	Drug: Fludarabine
						(and 2 more...)	Drug: Cyclophosphamide
Recruiting	Gene-Modified Immune Cells (FH-MCVA2TCR) in Treating Patients With Metastatic or Unresectable Merkel Cell Cancer	NCT03747484	Phase 1/2	MCPyV	Solid tumor	Other Skin	Biological: Autologous MCPyV-specific HLA-A02-restricted TCR-transduced CD4+ and CD8+ T-cells FH-MCVA2TCR	16	All	18 Years and older (Adult, Older Adult)	2019-07-03	2025-12-15
							Drug: Avelumab
							Biological: Pembrolizumab
							Biological: Interferon Gamma-1b
Withdrawn	HA-1H TCR T Cell for Relapsed/Persistent Hematologic Malignancies After Allogeneic Stem Cell Transplantation	NCT04464889	Phase 1	HA-1H	Hematological tumor	Acute Myeloid Leukemia	Drug: MDG1021 dose 1	0	All	18 Years and older (Adult, Older Adult)	2020-07-02	2025-07-01
						Acute Lymphoid Leukemia	Drug: MDG1021 dose 2
						Myelodysplastic Syndromes	Drug: MDG1021 dose 3
						(and 5 more...)	Drug: MDG1021 optimal dose
Suspended	A Study of Gene Edited Autologous Neoantigen Targeted TCR T Cells With or Without Anti-PD-1 in Patients With Solid Tumors	NCT03970382	Phase 1	N.A.	Solid tumor	Solid Tumor	Biological: NeoTCR-P1 adoptive cell therapy	21	All	18 Years and older (Adult, Older Adult)	2019-07-03	2022-08-12
							Biological: nivolumab
							Biological: IL-2
Active, not recruiting	TAEST16001 in the Treatment of Soft Tissue Sarcoma	NCT04318964	Phase 1	NY-ESO-1	Solid tumor	Soft Tissue Sarcoma	Biological: TAEST16001 cells	12	All	18 Years to 70 Years (Adult, Older Adult)	2020-03-19	2024-05-01
Terminated	Immunotherapy With E7 T Cell Receptor T Cells for Vulvar High-Grade Squamous Intraepithelial Lesions	NCT03937791	Phase 2	HPV16-E7	Solid tumor	Squamous Lntraepithelial Lesions of Vulva	Biological: E7 T Cell Receptor (TCR)	1	All	18 Years and older (Adult, Older Adult)	2019-10-09	2020-06-22	2021-03-18	Has Results	Study Protocol and Statistical Analysis Plan
						Neoplasms, Squamous Cell									Informed Consent Form: Cohort Screening Consent
						Vulvar HSIL									Informed Consent Form: Cohort Treatment Consent
Recruiting	Mesothelin-Specific T-Cells (FH-TCR-Tᴍsʟɴ) for the Treatment of Metastatic Pancreatic Ductal Adenocarcinoma	NCT04809766	Phase 1	Mesothelin	Solid tumor	Metastatic Pancreatic Ductal Adenocarcinoma	Biological: Autologous Mesothelin-specific TCR-T Cells	15	All	18 Years and older (Adult, Older Adult)	2021-12-14	2024-06-01
						Stage IV Pancreatic Cancer AJCC v8	Drug: Cyclophosphamide
							Drug: Fludarabine
Recruiting	A Tissue Collection Study in Patients Who Respond to Immune Checkpoint Inhibitors to Identify Targets of Tumor-Reactive T Cells.	NCT05230186		N.A.	Solid tumor	Solid Tumor, Adult	Procedure: Tumor Biopsy	200	All	18 Years and older (Adult, Older Adult)	2021-02-26	2024-12-23
Completed	A Phase I/II Study of Gene-modified WT1 TCR Therapy in MDS & AML Patients	NCT02550535	Phase 1/2	WT1	Hematological tumor	Myelodysplastic Syndromes (MDS)	Genetic: Autologous WT1 TCR transduced T cells	3	All	18 Years and older (Adult, Older Adult)	2015-09-01	2018-05-01
						Acute Myeloid Leukaemia (AML)
Active, not recruiting	NY-ESO-1-specific T Cell Receptor (TCR) T Cell in Sarcoma	NCT03462316	Phase 1	NY-ESO-1	Solid tumor	Bone Sarcoma	Biological: NY-ESO-1（TCR Affinity Enhancing Specific T cell Therapy）	20	All	14 Years to 70 Years (Child, Adult, Older Adult)	2018-05-21	2024-05-15
						Soft Tissue Sarcoma
Terminated	Study Investigating NTLA-5001 in Subjects With Acute Myeloid Leukemia	NCT05066165	Phase 1/2	WT1	Hematological tumor	Acute Myeloid Leukemia	Genetic: Arm 1: NTLA-5001	6	All	18 Years and older (Adult, Older Adult)	2021-12-17	2022-08-31
							Genetic: Arm 2: NTLA-5001
Active, not recruiting	Genetically Engineered Cells (NY-ESO-1 TCR Engineered T Cells and HSCs) After Melphalan Conditioning Regimen in Treating Patients With Recurrent or Refractory Ovarian, Fallopian Tube, or Primary Peritoneal Cancer	NCT03691376	Phase 1	NY-ESO-1	Solid tumor	Platinum-Resistant Fallopian Tube Carcinoma	Biological: Aldesleukin	4	Female	18 Years and older (Adult, Older Adult)	2019-03-08	2023-06-24
						Platinum-Resistant Ovarian Carcinoma	Biological: Autologous NY-ESO-1-specific CD8-positive T Lymphocytes
						Platinum-Resistant Primary Peritoneal Carcinoma	Other: Cellular Therapy
						(and 9 more...)	Drug: Melphalan
Terminated	Immunotherapy With E6 T Cell Receptor (TCR) T Cells for Vulvar High-Grade Squamous Intraepithelial Lesions	NCT03197025	Phase 1	HPV16-E6	Solid tumor	Human Papillomavirus	Drug: Aldesleukin	1	Female	18 Years to 65 Years (Adult, Older Adult)	2018-01-09	2020-10-16	2019-10-08	Has Results	Study Protocol and Statistical Analysis Plan
						HPV-16	Biological: E6 T Cell Receptor (TCR)								Informed Consent Form: Standard consent
						High Grade Squamous Intraepithelial Lesion									Informed Consent Form: Screening consent
Terminated	T Cell Receptor Based Therapy of Metastatic Colorectal Cancer	NCT03431311	Phase 1/2	TGFβRII	Solid tumor	Colorectal Cancer	Biological: Adoptive Cell Therapy (ACT)	1	All	18 Years and older (Adult, Older Adult)	2018-03-08	2019-06-12
Completed	T Cell Receptor Immunotherapy Targeting HPV-16 E6 for HPV-Associated Cancers	NCT02280811	Phase 1/2	HPV	Solid tumor	Vaginal Cancer	Drug: Fludarabine	12	All	18 Years to 70 Years (Adult, Older Adult)	2014-10-14	2016-06-28	2017-08-02	Has Results
						Cervical Cancer	Drug: Cyclophosphamide
						Anal Cancer	Biological: E6 TCR
						(and 2 more...)	Drug: Aldesleukin
Completed	Letetresgene Autoleucel Engineered T Cells in NY-ESO -1 Positive Advanced Non-Small Cell Lung Cancer (NSCLC)	NCT02588612	Phase 1	NY-ESO-1	Solid tumor	Neoplasms	Drug: letetresgene autoleucel (GSK3377794)	10	All	18 Years and older (Adult, Older Adult)	2016-02-01	2020-08-10	2021-09-05	Has Results	Study Protocol
							Drug: Cyclophosphamide								Statistical Analysis Plan
							Drug: Fludarabine
Terminated	Letetresgene Autoleucel Engineered T Cells Alone and in Combination With Pembrolizumab in NY-ESO-1 Positive Multiple Myeloma	NCT03168438	Phase 1	NY-ESO-1	Hematological tumor	Neoplasms	Drug: Letetresgene autoleucel	6	All	18 Years and older (Adult, Older Adult)	2017-08-18	2020-11-05	2022-01-11	Has Results	Study Protocol
							Drug: Letetresgene autoleucel with pembrolizumab								Statistical Analysis Plan
							Drug: Fludarabine
							(and 2 more...)
Completed	Letetresgene Autoleucel Engineered T Cells in NY-ESO-1 Positive Participants With Advanced Myxoid/ Round Cell Liposarcoma	NCT02992743	Phase 2	NY-ESO-1	Solid tumor	Neoplasms	Drug: letetresgene autoleucel (GSK3377794)	23	All	18 Years and older (Adult, Older Adult)	2016-12-06	2022-03-22	2022-11-28	Has Results	Study Protocol
							Drug: Cyclophosphamide								Statistical Analysis Plan
							Drug: Fludarabine
Terminated	Safety and Efficacy of KITE-439 in HLA-A*02:01+ Adults With Relapsed/Refractory HPV16+ Cancers	NCT03912831	Phase 1	HPV16-E7	Solid tumor	Human Papillomavirus (HPV) 16+ Relapsed/Refractory Cancer	Drug: KITE-439	7	All	18 Years and older (Adult, Older Adult)	2019-04-30	2022-03-02
							Drug: Cyclophosphamide
							Drug: Fludarabine
Completed	Phase II Study of Metastatic Melanoma With Lymphodepleting Conditioning and Infusion of Anti-MART-1 F5 TCR-Gene-Engineered Lymphocytes	NCT00509288	Phase 2	MART-1	Solid tumor	Melanoma	Biological: autologous anti-MART-1 F5 T-cell receptor	24	All	18 Years and older (Adult, Older Adult)	2007-06-01	2012-07-01	2012-12-18	Has Results
						Skin Cancer	Drug: Cyclophosphamide
							Drug: Fludarabine
							(and 2 more...)
Terminated	Phase II Study of Metastatic Melanoma With Lymphodepleting Conditioning and Anti-gp100:154-162 TCR Gene Engineered Lymphocytes	NCT00509496	Phase 2	GP100	Solid tumor	Skin Cancer	Drug: fludarabine phosphate	21	All	18 Years and older (Adult, Older Adult)	2007-06-01	2012-07-01	2012-12-04	Has Results
						Melanoma	Drug: cyclophosphamide
							Biological: aldesleukin
							(and 2 more...)
Unknown †	Clinical Safety and Preliminary Efficacy of MAGE-A4 TCR Gene-Modified T Cells to Treat Malignant Tumors	NCT01694472	Phase 1	MAGE-A4	Solid tumor	Malignant Solid Tumors	Biological: MAGE-A4 TCR Gene-Modified T Cells	15	All	18 Years to 80 Years (Adult, Older Adult)	2012-07-01	2016-12-01
Active, not recruiting	MAGE-A4ᶜ¹º³²T for Multi-Tumor	NCT03132922	Phase 1	MAGE-A4	Solid tumor	Urinary Bladder Cancer	Genetic: Autologous genetically modified MAGE-A4ᶜ¹º³²T cells	52	All	18 Years to 75 Years (Adult, Older Adult)	2017-05-15	2035-09-01
						Melanoma	Radiation: Autologous genetically modified MAGE-A4c1032T cells combined with low dose radiation
						Head and Neck Cancer
						(and 7 more...)
Recruiting	ADP-A2M4CD8 as Monotherapy or in Combination With Either Nivolumab or Pembrolizumab in HLA-A2+ Subjects With MAGE-A4 Positive Tumors (SURPASS)	NCT04044859	Phase 1	MAGE-A4	Solid tumor	Endometrial Cancer	Genetic: Autologous genetically modified ADP-A2M4CD8 cells alone or in combination with nivolumab every four weeks or pembrolizumab every 6 weeks	120		18 Years to 75 Years (Adult, Older Adult)	2019-08-20	2037-04-30
						Esophageal Cancer			All
						Esophagogastric Junction (EGJ)
						(and 6 more...)
Not yet recruiting	ADP-A2M4CD8 Monotherapy and in Combination With Nivolumab in HLA-A2+ Subjects With MAGE-A4 Positive Ovarian Cancer (SURPASS-3)	NCT05601752	Phase 2	MAGE-A4	Solid tumor	Ovarian Cancer	Genetic: Autologous genetically modified ADP-A2M4CD8 cells	66	Female	18 Years to 75 Years (Adult, Older Adult)	2023-03-01	2025-10-25
							Combination Product: Autologous genetically modified ADP-A2M4CD8 cells in combination with Nivolumab
Completed	Investigator Initiated Phase 1 Study of TBI-1201	NCT02096614	Phase 1	MAGE-A4	Solid tumor	Solid Tumors	Drug: TBI-1201	18	All	20 Years and older (Adult, Older Adult)	2014-04-01	2021-03-01
							Drug: Cyclophosphamide
							Drug: Fludarabine
Active, not recruiting	ADP-A2M4CD8 in HLA-A2+ Subjects With MAGE-A4 Positive Esophageal or Esophagogastric Junction Cancers (SURPASS-2)	NCT04752358	Phase 2	MAGE-A4	Solid tumor	Esophageal Cancer	Genetic: Autologous genetically modified ADP-A2M4CD8 cells	45	All	18 Years to 75 Years (Adult, Older Adult)	2021-09-15	2023-12-31
						Esophagogastric Junction Cancer
Not yet recruiting	SPEARHEAD-3 Pediatric Study	NCT05642455	Phase 1/2	MAGE-A4	Solid tumor	Synovial Sarcoma	Genetic: Afamitresgene autoleucel	20	All	2 Years to 21 Years (Child, Adult)	2023-06-30	2038-06-30
						Malignant Peripheral Nerve Sheath Tumor (MPNST)
						Neuroblastoma
						Osteosarcoma
Recruiting	Spearhead 1 Study in Subjects With Advanced Synovial Sarcoma or Myxoid/Round Cell Liposarcoma	NCT04044768	Phase 2	MAGE-A4	Solid tumor	Synovial Sarcoma	Genetic: afamitresgene autoleucel (previously ADP-A2M4)	90	All	10 Years to 75 Years (Child, Adult, Older Adult)	2019-08-13	2034-11-01
						Myxoid Liposarcoma
Withdrawn	SPEARHEAD 2 Study in Subjects With Recurrent or Metastatic Head and Neck Cancer	NCT04408898	Phase 2	MAGE-A4	Solid tumor	Head and Neck Cancer	Genetic: ADP-A2M4 in combination with pembrolizumab.	0	All	18 Years to 75 Years (Adult, Older Adult)	2020-07-02	2021-12-01
Active, not recruiting	TCR-engineered T Cells in Solid Tumors (ACTengine IMA201-101)	NCT03247309	Phase 1	MAGE-A4, MAGE-A8	Solid tumor	Solid Tumor	Biological: IMA201 Product	22	All	18 Years and older (Adult, Older Adult)	2018-12-19	2024-12-01
						Cancer	Diagnostic Test: IMADetect®
				MAGE-A8		Recurrent Solid Tumors
						Refractory Solid Tumors
Active, not recruiting	Safety and Efficacy of MAGE-A3/A6 T Cell Receptor Engineered T Cells (KITE-718) in HLA-DPB1*04:01 Positive Adults With Advanced Cancers	NCT03139370	Phase 1	MAGE-A3, MAGE-A6	Solid tumor	Solid Tumor	Drug: KITE-718	16	All	18 Years and older (Adult, Older Adult)	2017-12-27	2023-04-01
							Drug: Cyclophosphamide
				MAGE-A6			Drug: Fludarabine
							Device: MAGE - A3/A6 Screening Test
Recruiting	ACTengine® IMA203/IMA203CD8 as Monotherapy or in Combination With Nivolumab in Recurrent and/or Refractory Solid Tumors	NCT03686124	Phase 1	N.A.	Solid tumor	Refractory Cancer	Biological: IMA203 Product	102	All	18 Years and older (Adult, Older Adult)	2019-05-14	2028-12-01
						Recurrent Cancer	Biological: IMA203CD8 Product
						Solid Tumor, Adult	Device: IMADetect®
						Cancer	Drug: nivolumab (Opdivo®)
Terminated	TCR Modified T Cells MDG1011 in High Risk Myeloid and Lymphoid Neoplasms	NCT03503968	Phase 1/2	N.A.	Solid tumor	Safety	Drug: MDG1011	9	All	18 Years and older (Adult, Older Adult)	2018-03-27	2022-07-15
						Tolerability	Other: Investigator Choice therapy
						Feasibility
						Treatment Efficacy
Active, not recruiting	TCR-engineered T Cells in Solid Tumors: IMA202-101	NCT03441100	Phase 1	MAGE-A1	Solid tumor	Solid Tumor, Adult	Drug: IMA202 Product	15	All	18 Years and older (Adult, Older Adult)	2019-05-02	2024-06-01
						Refractory Cancer	Device: IMADetect®
						Recurrent Cancer
						Cancer
Active, not recruiting	Gene-Modified T Cells With or Without Decitabine in Treating Patients With Advanced Malignancies Expressing NY-ESO-1	NCT02650986	Phase 1/2	NY-ESO-1	Solid tumor	Advanced Fallopian Tube Carcinoma	Drug: Cyclophosphamide	15	All	12 Years and older (Child, Adult, Older Adult)	2017-07-14	2032-07-14	2022-05-31	Has Results	Study Protocol and Statistical Analysis Plan
						Advanced Malignant Solid Neoplasm	Drug: Decitabine
						Advanced Melanoma	Other: Laboratory Biomarker Analysis
						(and 47 more...)	(and 2 more...)
Recruiting	Mutant KRAS G12V-specific TCR Transduced T Cell Therapy for Advanced Pancreatic Cancer	NCT04146298	Phase 1/2	KRAS Mutated	Solid tumor	Pancreatic Cancer	Drug: Cyclophosphamide	30	All	18 Years to 75 Years (Adult, Older Adult)	2021-10-21	2025-03-01
						Pancreatic Neoplasms	Drug: Fludarabine
						Pancreatic Ductal Adenocarcinoma	Biological: Mutant KRAS G12V-specific TCR transduced autologous T cells
						Advanced Cancer	Drug: Anti-PD-1 monoclonal antibody
Recruiting	Administering Peripheral Blood Lymphocytes Transduced With a Murine T-Cell Receptor Recognizing the G12D Variant of Mutated RAS in HLA-A*11:01 Patients	NCT03745326	Phase 1/2	KRAS Mutated	Solid tumor	Gastrointestinal Cancer	Drug: Cyclophosphamide	70	All	18 Years to 70 Years (Adult, Older Adult)	2019-05-16	2028-12-01
						Pancreatic Cancer	Drug: Fludarabine
						Gastric Cancer	Drug: Aldesleukin
						(and 2 more...)	Biological: anti-KRAS G12D mTCR PBL
Completed	ACTolog in Patients With Solid Cancers	NCT02876510	Phase 1	N.A.	Solid tumor	Cancer	Drug: Fludarabine	38	All	18 Years to 65 Years (Adult, Older Adult)	2017-06-30	2021-09-22
						Solid Tumor	Drug: Cyclophosphamide
							Biological: IMA101 product
							(and 3 more...)
Unknown †	AFP Specific T Cell Receptor Transduced T Cells Injection(C-TCR055) in Unresectable Hepatocellular Carcinoma	NCT04368182	Phase 1	AFP	Solid tumor	Hepatocellular Carcinoma	Biological: Autologous C-TCR055	3	All	18 Years to 70 Years (Adult, Older Adult)	2020-04-13	2021-11-30
Unknown †	AFP Specific T Cell Receptor Transduced T Cells Injection(C-TCR055) in Unresectable Hepatocellular Carcinoma	NCT03971747	Phase 1	AFP	Solid tumor	Hepatocellular Carcinoma	Biological: AFP Specific T Cell Receptor T Cells	9	All	18 Years to 70 Years (Adult, Older Adult)	2019-08-06	2021-04-01
Active, not recruiting	AFPᶜ³³²T in Advanced HCC	NCT03132792	Phase 1	AFP	Solid tumor	Hepatocellular Cancer	Genetic: Autologous genetically modified AFPᶜ³³²T cells	45	All	18 Years to 75 Years (Adult, Older Adult)	2017-05-08	2036-07-07
						AFP Expressing Tumors
Active, not recruiting	Study of TBI-1301 (NY-ESO-1 Specific TCR Gene Transduced Autologous T Lymphocytes) in Patients With Solid Tumors	NCT02869217	Phase 1	NY-ESO-1	Solid tumor	NY-ESO-1 Expressing Solid Tumors in HLA-A2 Positive Patients	Drug: Cyclophosphamide	22	All	16 Years and older (Child, Adult, Older Adult)	2016-09-01	2023-09-01
						Synovial Sarcoma	Biological: TBI-1301
						Melanoma	Drug: Fludarabine
						(and 5 more...)
Recruiting	Genetically Engineered PBMC and PBSC Expressing NY-ESO-1 TCR After a Myeloablative Conditioning Regimen to Treat Patients With Advanced Cancer	NCT03240861	Phase 1	NY-ESO-1	Solid tumor	HLA-A*0201 Positive Cells Present	Other: 18F-FHBG	12	All	16 Years and older (Child, Adult, Older Adult)	2017-07-26	2024-08-01
						Locally Advanced Malignant Neoplasm	Biological: Aldesleukin
						NY-ESO-1 Positive	Drug: Busulfan
						(and 2 more...)	(and 7 more...)
Active, not recruiting	Study of TBI-1301 (NY-ESO-1 T Cell Receptor Gene Transduced Autologous T Lymphocytes) in Patients With Synovial Sarcoma	NCT03250325	Phase 1/2	NY-ESO-1	Solid tumor	Synovial Sarcoma	Biological: TBI-1301	8	All	18 Years and older (Adult, Older Adult)	2017-09-20	2034-01-01
							Drug: Cyclophosphamide
Completed	MAGE-A10ᶜ⁷⁹⁶T for Urothelial Cancer, Melanoma or Head and Neck Cancers	NCT02989064	Phase 1	MAGE-A10	Solid tumor	Urothelial Carcinoma	Genetic: Autologous genetically modified MAGE A10ᶜ⁷⁹⁶T cells	10	All	18 Years to 75 Years (Adult, Older Adult)	2016-10-01	2020-06-04
						Head and Neck Cancer
						Melanoma
						Bladder Urothelial Carcinoma
Completed	MAGE A10ᶜ⁷⁹⁶T for Advanced NSCLC	NCT02592577	Phase 1	MAGE-A10	Solid tumor	Non-Small Cell Lung Cancer	Biological: Autologous Genetically modified T cells, MAGEA10ᶜ⁷⁹⁶T	28	All	18 Years and older (Adult, Older Adult)	2015-11-01	2021-03-17
						Carcinoma
Completed	T Cell Receptor Immunotherapy Targeting MAGE-A3 for Patients With Metastatic Cancer Who Are HLA-DP0401 Positive	NCT02111850	Phase 1/2	MAGE-A3	Solid tumor	Cervical Cancer Renal Cancer Urothelial Cancer (and 2 more...)	Biological: Anti-MAGE-A3-DP4 T Cell Receptor (TCR) Peripheral Blood Lymphocytes (PBL) Drug: Cyclophosphamide Drug: Fludarabine Drug: Aldesleukin	21	All	18 Years to 70 Years (Adult, Older Adult)	2014-02-07	2021-03-24	2022-03-29	Has Results	Study Protocol and Statistical Analysis Plan
															Informed Consent Form
Unknown †	Study With T-cel Receptor Gene Therapy in Metastatic Melanoma	NCT02654821	Phase 1/2	MART-1	Solid tumor	Stage IV Skin Melanoma	Biological: TCR transduced T-cells	12	All	18 Years and older (Adult, Older Adult)	2012-03-01	2020-01-01
						Eye; Melanoma	Procedure: Biopsy
							Procedure: Blood taking
Unknown †	Safety & Activity of Controllable PRAME-TCR Therapy in Previously Treated AML/MDS or Metastatic Uveal Melanoma	NCT02743611	Phase 1/2	N.A.	Hematological tumor	Acute Myeloid Leukemia	Biological: BPX-701	28	All	18 Years and older (Adult, Older Adult)	2017-04-14	2020-07-19
						Myelodysplastic Syndrome	Drug: Rimiducid
						Uveal Melanoma
Terminated	Genetically Modified T Cells in Treating Patients With Stage III-IV Non-small Cell Lung Cancer or Mesothelioma	NCT02408016	Phase 1/2	WT1	Solid tumor	Advanced Pleural Malignant Mesothelioma	Biological: Aldesleukin	11	All	18 Years and older (Adult, Older Adult)	2015-05-22	2020-06-30	2021-09-13	Has Results	Study Protocol and Statistical Analysis Plan
						HLA-A*0201 Positive Cells Present	Biological: Autologous WT1-TCRc4 Gene-transduced CD8-positive Tcm/Tn Lymphocytes
						Recurrent Non-Small Cell Lung Carcinoma	Drug: Cyclophosphamide
						(and 8 more...)	(and 2 more...)
Enrolling by invitation	Long-term Follow-up Study for Participants of Kite-Sponsored Interventional Studies Treated With Gene-Modified Cells	NCT05041309	Phase 2	MAGE-A3, MAGE-A6	Solid tumor	Solid and Hematological Malignancies	Biological: Axicabtagene Ciloleucel	700	All	Child, Adult, Older Adult	2021-12-15	2026-11-01
							Biological: Brexucabtagene Autoleucel
				MAGE-A6			Biological: KITE-585
							(and 4 more...)
Unknown †	Investigator Initiated Phase 1 Study of TBI-1301	NCT02366546	Phase 1	NY-ESO-1	Solid tumor	Solid Tumors	Drug: TBI-1301	9	All	20 Years and older (Adult, Older Adult)	2015-03-01
							Drug: Cyclophosphamide
							Drug: Fludarabine
Terminated	Long Term Follow up of Subjects Exposed to Genetically Engineered T Cell Receptors	NCT03391791		MAGE-A10, MAGE-A4	Solid tumor	Solid and Hematological Malignancies	Genetic: Genetically engineered T Cell Receptors	2	All	18 Years and older (Adult, Older Adult)	2018-02-28	2018-07-24
				MAGE-A4
Terminated	Laboratory-Treated (Central Memory/Naive) CD8+ T Cells in Treating Patients With Newly Diagnosed or Relapsed Acute Myeloid Leukemia	NCT02770820	Phase 1/2	WT1	Hematological tumor	Acute Myeloid Leukemia	Biological: Aldesleukin	9	All	Child, Adult, Older Adult	2017-11-06	2020-06-01	2021-06-23	Has Results	Study Protocol and Statistical Analysis Plan
						EBV-Positive Neoplastic Cells Present	Biological: Autologous WT1-TCRc4 Gene-transduced CD8-positive Tcm/Tn Lymphocytes
						HLA-A*0201 Positive Cells Present	Other: Laboratory Biomarker Analysis
						(and 2 more...)
Active, not recruiting	Autologous T-cells Transfected With mRNA Encoding HBV-TCR T Cell Therapy in Combination With NUC for Chronic Hepatitis B	NCT05905731	Phase 1	HBV	Solid tumor	Chronic Hepatitis B	Biological: TCR-T	20	All	18 Years to 55 Years (Adult)	2023-06-01	2026-06-01
Recruiting	NY-ESO-1 TCR-T Cells for NY-ESO-1 Positive Subjects With Advanced Solid Tumors	NCT05881525	Phase 1	NY-ESO-1	Solid tumor	Advanced Solid Tumors	Biological: TC-N201 cells	18	All	18 Years to 70 Years (Adult, Older Adult)	2023-06-01	2025-03-01
							Drug: IL-2
							Drug: Fludarabine
							(and 2 more...)
Not yet recruiting	Mutant KRAS G12V-specific TCR Transduced T Cell Therapy for Advanced Solid Tumor	NCT05933668	Phase 1	KRAS G12V Mutation	Solid tumor	Advanced Solid Tumor	Biological: YK0901 cells	11	All	18 Years to 75 Years (Adult, Older Adult)	2023-07-01	2026-07-01
NEW
Recruiting	Genetically Modified Cells (KIND T Cells) for the Treatment of HLA-A*0201-Positive Patients With H3.3K27M-Mutated Glioma	NCT05478837	Phase 1	H3.3K27M-Mutated	Solid tumor	Diffuse Midline Glioma, H3 K27M-Mutant	Drug: Cyclophosphamide	12	All	3 Years to 21 Years (Child, Adult)	2023-07-20	2029-08-31
							Drug: Fludarabine
							Biological: Autologous Anti-H3.3K27M TCR-expressing T-cells
Not yet recruiting	EBV-Tscm Cytotoxic T Cells (CTLs) for EBV- Driven Lymphomas/ Diseases	NCT05688241	Phase 1/2	EBV	Hematological tumor	EBV Lymphoma	Drug: Donor-derived ex-vivo expanded EBV Tscm CTL	10	All	Child, Adult, Older Adult	2023-05-01	2025-12-01
						Post-transplant Lymphoproliferative Disease (PTLD)

## Sheet: CAR-T
Status	Study Title	NCT Number	Phase	Target	Hematological tumor/Solid tumor	Conditions	Interventions	Number Enrolled	Sex	Age	Study Start	Study Completion	Results First Posted	Results	Study Documents
Recruiting	Clinical Study of Chimeric Antigen Receptor T Lymphocytes (CAR-T) in the Treatment of Relapsed/Refractory Non-Hodgkin Lymphoma	NCT05420493	Phase 1	CD19	Hematological tumor	Relapsed Non-Hodgkin Lymphoma	Biological: CAR-T cells	54	All	18 Years and older (Adult, Older Adult)	2021-09-06	2024-09-30
						Refractory Non-Hodgkin Lymphoma
						Non Hodgkin Lymphoma
Unknown †	Senl-h19 CAR-T Cell Injection in the Treatment of Patients With Relapsed or Refractory Acute Lymphoblastic Leukemia	NCT04792593	Not Applicable	CD7, CD19	Hematological tumor	B-ALL	Biological: Senl-h19 CAR-T	15	All	2 Years to 70 Years (Child, Adult, Older Adult)	2020-12-03	2022-02-10
Recruiting	Safety and Efficacy of Anti-GPRC5D CAR-T Cells Therapy in the Treatment of r/r MM	NCT05749133	Phase 1/2	GPRC5D	Hematological tumor	Multiple Myeloma in Relapse	Biological: Anti-GPRC5D CAR-T Cells Injection	18	All	18 Years to 75 Years (Adult, Older Adult)	2023-04-10	2025-12-01
						Multiple Myeloma, Refractory
Recruiting	The Safety and Efficay Investigation of CAR-T Cell Therapy for Patients With Hematological Malignancies	NCT05618041	Not Applicable	CD20, BCMA, CD19	Hematological tumor	Acute Lymphoblastic Leukemia	Biological: CAR-T Autologous T cell injection	50	All	14 Years to 75 Years (Child, Adult, Older Adult)	2022-09-07	2024-12-06
						Lymphoma
						Multiple Myeloma
Not yet recruiting	Donor-derived CAR-T Cells in the Treatment of AML Patients	NCT04766840	Phase 1	Other hematological tumor targets	Hematological tumor	AML	Drug: CAR-T cells	9	All	18 Years and older (Adult, Older Adult)	2021-03-01	2023-12-01
Not yet recruiting	Tris-CAR-T Cell Therapy for Recurrent Glioblastoma	NCT05577091	Phase 1	Other solid tumor targets	Solid tumor	Recurrent Glioblastoma	Genetic: Inverse correlated dual-target, truncated IL7Ra modified CAR -expressing autologous T-lymphocytes.	10	All	18 Years to 70 Years (Adult, Older Adult)	2023-05-01	2032-11-01
Recruiting	Allogeneic CD19 CAR-T Cells for the Treatment of Relapsed/Refractory B-cell Acute Lymphoblastic Leukemia	NCT05164042	Phase 1/2	CD19	Hematological tumor	Relapse Leukemia	Biological: Allogeneic CD19 CAR-T cells	20	All	14 Years to 70 Years (Child, Adult, Older Adult)	2021-02-05	2024-02-01
						Refractory Leukemia
Not yet recruiting	Multidimensional Assessment of Quality of Life, Social and Professional Life and Care Utilization in Patients With Diffuse Large Cell B-cell Lymphoma Treated With CAR-T Cells	NCT05532761		Other hematological tumor targets	Hematological tumor	Diffuse Large B-cell Lymphoma (DLBCL)	Other: self-administered questionnaires	30	All	18 Years and older (Adult, Older Adult)	2022-09-01	2025-03-01
						CAR-T Cells Treatment
Recruiting	Clinical Study of Anti-CD1a CAR-T in the Treatment of R/R Acute T-lymphoblastic Leukemia/Lymphoblastic Lymphoma	NCT05745181	Phase 2	Other hematological tumor targets	Hematological tumor	Acute T-lymphoblastic Leukemia	Biological: CAR-T Cell Infusion	20	All	18 Years to 70 Years (Adult, Older Adult)	2023-02-01	2026-01-01
						Acute T-lymphoblastic Lymphoma
Unknown †	Dual Target CAR-T Cells in B-cell Lymphoma	NCT04723914	Phase 1/2	CD20, CD19	Hematological tumor	Lymphoma, B-Cell	Biological: dual target CAR-T cell therapy	20	All	14 Years to 75 Years (Child, Adult, Older Adult)	2020-10-20	2022-12-31
						Relapse/Recurrence
						Refractory Lymphoma
						Dual-target CAR-T Cells
Unknown †	Dual Target CAR-T Cells in B-cell Acute Lymphoblastic Leukemia	NCT04723901	Phase 1/2	CD22, CD19	Hematological tumor	Dual-target CAR-T Cells	Biological: Dual target CAR-T cell therapy	20	All	14 Years to 75 Years (Child, Adult, Older Adult)	2020-10-20	2022-12-31
						B ALL
						Relapse
						Refractory B Acute Lymphoblastic Leukemia
Recruiting	Safety and Efficacy of Anti-GPRC5D CAR-T Cells Therapy in the Treatment of r/r MM	NCT05739188	Phase 1/2	GPRC5D	Hematological tumor	Multiple Myeloma in Relapse	Biological: Anti-GPRC5D CAR-T cells infusion	18	All	18 Years to 75 Years (Adult, Older Adult)	2023-02-07	2025-12-31
						Multiple Myeloma, Refractory
Recruiting	Dasatinib Plus Anti-CD19/CD22 Bispecific CAR-T Cell Therapy for Elderly Ph-positive ALL Patients	NCT05523661	Phase 1	CD22, CD19	Hematological tumor	Ph Positive ALL	Drug: Dasatinib plus anti-CD19/CD22 CAR-T cells	15	All	55 Years to 70 Years (Adult, Older Adult)	2021-03-01	2024-09-01
						CAR-T Cell
						Dasatinib
Recruiting	Collection of Biological Samples From Patients Treated With CAR-T Cells for Hematological Malignancies	NCT04290000		CD19	Hematological tumor	Lymphoma and Acute Lymphoblastic Leukemia	Other: additional biological samples during CAR-T CELL treatment	300	All	18 Years and older (Adult, Older Adult)	2020-03-27	2040-03-27
Recruiting	Mesothelin-CAR-T Cells Against Cancers	NCT05779917	Phase 1	Mesothelin	Solid tumor	Pancreas Cancer	Biological: CAR-T cells	30	All	18 Years to 75 Years (Adult, Older Adult)	2023-03-10	2033-03-10
						CAR-T Cell Therapy
						Mesothelin
						Solid Tumor, Adult
Not yet recruiting	Clinical Trial to Evaluate the Safety and Efficacy of IM19 CAR-T Cells in Patients With Relapsed and Refractory (R/R) B-cell Acute Lymphoblastic Leukemia	NCT05309213	Phase 1/2	CD19	Hematological tumor	Leukemia	Biological: IM19 CAR-T cells	58	All	3 Years to 25 Years (Child, Adult)	2022-04-01	2025-06-01
Unknown †	Safety and Efficacy Study of CD22 CAR-T Cells for Relapsed or Refractory Acute Lymphoblastic Leukemia	NCT04546906	Not Applicable	CD22	Hematological tumor	B-ALL	Biological: CD22 CAR-T	20	All	2 Years to 70 Years (Child, Adult, Older Adult)	2020-09-01	2022-12-01
Recruiting	Clinical Study of CD70-targeted CAR-T Therapy for Advanced/Advanced Renal Cancer	NCT05420519	Phase 1	CD70	Hematological tumor	Metastatic Tumor	Biological: CD70 CAR-T cells	24	All	18 Years and older (Adult, Older Adult)	2021-12-31	2024-12-31
						Renal Cell Carcinoma
						Advanced Cancer
Not yet recruiting	MSLN-targeted CAR-T Cells in Solid Tumors.	NCT05783089	Phase 1	Mesothelin	Solid tumor	Mesothelin-positive Advanced Malignant Solid Tumors	Biological: Anti-mesothelin CAR-T cells	87	All	18 Years and older (Adult, Older Adult)	2023-04-01	2027-04-01
Withdrawn	CD19 and BCMA Targeted Fast Dual CAR-T for CD19+ Refractory/Relapsed B-NHL	NCT04877080	Phase 1	BCMA, CD19	Hematological tumor	B-cell Lymphoma	Biological: Fast Dual CAR-T Injection	0	All	18 Years to 75 Years (Adult, Older Adult)	2021-05-05	2023-12-31
Completed	Cell Therapy for CD7 Positive T-cell Acute Lymphoblastic Leukemia and Lymphoblastic Lymphoma Using CD7-Specific CAR-T Cells	NCT04572308	Phase 1	CD7	Hematological tumor	T-cell Acute Lymphoblastic Leukemia/Lymphoma	Biological: CD7 CAR-T	20	All	2 Years to 65 Years (Child, Adult, Older Adult)	2020-10-01	2021-05-30
Recruiting	CD5 CAR-T Therapy for Refractory/Relapsed CD5+ T-cell Acute Lymphoblastic Leukemia	NCT05596266	Phase 1	CD5	Hematological tumor	T-cell Acute Lymphoblastic Leukemia	Biological: CD5 CAR-T	20	All	1 Year to 18 Years (Child, Adult)	2022-10-25	2025-10-25
Completed	A Study of Anti-Lewis Y Chimeric Antigen Receptor-T Cells (LeY-CAR-T) in Patients With Solid Tumours	NCT03851146	Phase 1	Lewis-Y	Solid tumor	Advanced Cancer	Biological: LeY CAR T cells	20	All	18 Years and older (Adult, Older Adult)	2016-11-24	2022-04-01
Recruiting	Safety and Efficacy of CEA-targeted CAR-T for CEA-positive Advanced Malignant Solid Tumors	NCT05538195	Phase 1/2	CEA	Solid tumor	Gastric Cancer	Biological: CEA-targeted CAR-T cells	60	All	18 Years and older (Adult, Older Adult)	2022-06-07	2025-06-07
						Colon Cancer
						Rectal Cancer
						(and 2 more...)
Recruiting	A Clinical Study of CEA-targeted CAR-T in the Treatment of CEA-positive Advanced Malignant Solid Tumors	NCT05396300	Phase 1	CEA	Solid tumor	Colorectal Cancer	Biological: CEA CAR-T cells	60	All	18 Years and older (Adult, Older Adult)	2022-05-25	2025-05-15
						Esophageal Cancer
						Stomach Cancer
						(and 3 more...)
Recruiting	Clinical Study on CAR-T Targeting Igβ Targets in Refractory Relapsed Non-Hodgkin's Lymphoma	NCT05312476	Phase 2	Other hematological tumor targets	Hematological tumor	Relapsed/Refractory B-cell Non-Hodgkin's Lymphoma	Drug: Chimeric Antigen Receptor T Cells (CAR-T) Targeting Igβ Targets	12	All	6 Years and older (Child, Adult, Older Adult)	2022-02-10	2025-02-10
Recruiting	Clinical Study of CEA-targeted CAR-T Therapy for CEA-positive Advanced Malignant Solid Tumors	NCT05415475	Phase 1	CEA	Solid tumor	Colorectal Cancer	Biological: CEA CAR-T cells	36	All	18 Years and older (Adult, Older Adult)	2021-09-10	2024-09-15
						Esophageal Cancer
						Stomach Cancer
						(and 3 more...)
Withdrawn	CAR-T Cell Immunotherapy for GD2 Positive Glioma Patients	NCT04406610	Phase 1/2	GD2	Solid tumor	Glioma of Brain	Biological: GD2 CAR-T immunotherapy	0	All	30 Years to 70 Years (Adult, Older Adult)	2015-09-01	2016-10-15
						CAR-T Cell Immunotherapy
Recruiting	A Clinical Study of CD70-targeted CAR-T in the Treatment of CD70-positive Advanced/Metastatic Solid Tumors	NCT05518253	Phase 1	CD70	Hematological tumor	Metastatic Tumor	Biological: CD70 CAR-T cells	36	All	18 Years and older (Adult, Older Adult)	2022-05-30	2025-05-30
						Advanced Solid Tumor
						Renal Cell Carcinoma
						(and 2 more...)
Unknown †	Immunotherapy With BCMA CAR-T Cells in Treating Patients With Relapsed or Refractory Multiple Myeloma	NCT04447573	Not Applicable	BCMA	Hematological tumor	Multiple Myeloma	Biological: BCMA CAR-T	20	All	18 Years to 70 Years (Adult, Older Adult)	2020-06-30	2022-12-30
Recruiting	a Clinical Research of CD19 and CD22 Targeted Prime CAR-T Cell in Relapsed/Refractory B-ALL	NCT04781634	Phase 1/2	CD22, CD19	Hematological tumor	B-ALL	Biological: CD19 and CD22 targeted prime CAR-T cells	40	All	2 Years to 75 Years (Child, Adult, Older Adult)	2021-03-07	2024-07-01
Recruiting	A Clinical Research About CD70-positive Advanced/Metastatic Solid Tumors Treated by CD70-targeted CAR-T	NCT05468190	Phase 1	CD70	Hematological tumor	Metastatic Tumor	Biological: CD70 CAR-T cells	48	All	18 Years and older (Adult, Older Adult)	2022-07-17	2025-07-17
						Advanced Solid Tumor
						Renal Cell Carcinoma
						(and 2 more...)
Recruiting	APRIL CAR-T Cell Therapy for Patients With BCMA/TACI Positive Relapsed and/or Refractory Multiple Myeloma	NCT04657861	Early Phase 1	BCMA	Hematological tumor	Multiple Myeloma in Relapse	Drug: APRIL CAR-T cells	36	All	18 Years to 75 Years (Adult, Older Adult)	2022-05-03	2027-08-20
						Multiple Myeloma, Refractory
Recruiting	A Clinical Study of CD70-targeted CAR-T in the Treatment of CD70-positive Advanced/Metastatic Solid Tumors	NCT05420545	Phase 1	CD70	Hematological tumor	Metastatic Tumor	Biological: CD70 CAR-T cells	36	All	18 Years and older (Adult, Older Adult)	2021-12-31	2024-12-31
						Advanced Solid Tumor
						Renal Cell Carcinoma
						(and 2 more...)
Recruiting	Anti-CD5 CAR T Cells for Relapsed/Refractory T Cell Malignancies	NCT04594135	Phase 1	CD5	Hematological tumor	T-cell Acute Lymphoblastic Leukemia	Drug: anti-CD5 CAR T cells	20	All	8 Years and older (Child, Adult, Older Adult)	2020-12-01	2023-11-30
						T-cell Non-Hodgkin Lymphoma
Completed	PD-1 Knockout Anti-MUC1 CAR-T Cells in the Treatment of Advanced Breast Cancer	NCT05812326	Phase 1/2	MUC1	Solid tumor	Advanced Breast Cancer	Drug: AJMUC1- PD-1 gene knockout anti-MUC1 CAR-T cells	15	All	18 Years to 70 Years (Adult, Older Adult)	2019-05-17	2022-11-16
						Breast Neoplasm Malignant Female
Recruiting	Clinical Trial to Evaluate the Safety and Efficacy of IM19 CAR-T Cells in Patients With Relapsed and Refractory (R/R) B-cell Acute Lymphoblastic Leukemia	NCT05480501	Early Phase 1	CD19	Hematological tumor	Leukemia	Biological: IM19 CAR-T cells	9	All	3 Years to 70 Years (Child, Adult, Older Adult)	2022-07-11	2024-10-01
Recruiting	Novel BCMA-targeted CAR-T Cell Therapy for Multiple Myeloma	NCT04706936	Phase 1	BCMA	Hematological tumor	Relapsed or Refractory Multiple Myeloma	Biological: anti-BCMA CAR-T	25	All	18 Years to 75 Years (Adult, Older Adult)	2021-04-01	2024-04-01
							Drug: Cyclophosphamid
							Drug: Fludarabine
Recruiting	Anti-CEA CAR-T Cells to Treat Colorectal Liver Metastases	NCT05240950	Phase 1	CEA	Solid tumor	Colorectal Cancer	Drug: Anti-CEA CAR-T Cells	18	All	18 Years to 75 Years (Adult, Older Adult)	2022-08-25	2026-12-25
						Metastatic Liver Cancer
Recruiting	CAR-T-19 Cells for Patients With CD19+ Relapse/Refractory B-ALL	NCT05270772	Phase 1	CD19	Hematological tumor	CD19+ Relapse/Refractory B-ALL	Biological: CAR-T-19 Cells	9	All	up to 25 Years (Child, Adult)	2021-02-25	2024-09-16
Unknown †	Safety and Efficacy Study of SL1904B CAR-T Cells for Relapsed or Refractory B-Cell Acute Lymphocyte Leukemia	NCT04546893	Not Applicable	CD19	Hematological tumor	B-ALL	Biological: CD19 CAR-T	20	All	2 Years to 65 Years (Child, Adult, Older Adult)	2020-09-01	2022-12-01
Recruiting	Safety and Efficacy of CD123-Targeted CAR-T Therapy for Relapsed/Refractory Acute Myeloid Leukemia	NCT04272125	Phase 1/2	CD123	Hematological tumor	Leukemia	Biological: CD123 CAR-T cells	40	All	3 Years to 75 Years (Child, Adult, Older Adult)	2019-12-01	2024-07-01
						Leukemia, Myeloid
						Leukemia, Myeloid, Acute
Recruiting	Safety and Efficacy of CD19-Targeted CAR-T Therapy for Relapsed/Refractory CD19+ B Cell Leukemia and Lymphoma	NCT04271800	Phase 1/2	CD19	Hematological tumor	Leukemia	Biological: CD19 CAR-T cells	40	All	3 Years to 75 Years (Child, Adult, Older Adult)	2019-12-01	2024-07-01
						Lymphoma
						Leukemia, B-Cell
						Leukemia, Lymphocytic, Chronic, B-Cell
Recruiting	Safety and Efficacy of Metabolically Armed CD19 CAR-T Cells (Meta10- 19) in the Treatment of r/r B-ALL Clinical Research	NCT05747157	Early Phase 1	CD19	Hematological tumor	B-cell Acute Lymphoblastic Leukemia	Drug: Metabolically Armed CD19 CAR-T cells	18	All	18 Years and older (Adult, Older Adult)	2023-02-15	2025-05-15
Recruiting	Clinical Study of PSMA-targeted CAR-T Cells in the Treatment of Castration-resistant Prostate Cancer	NCT05354375	Phase 1	PSMA	Solid tumor	Immunotherapy	Biological: CAR-T cell immunotherapy	20	Male	18 Years to 75 Years (Adult, Older Adult)	2022-12-01	2026-11-30
Recruiting	Safety and Efficacy of Metabolically Armed CD19 CAR-T Cells (Meta10-19) in the Treatment of r/r DLBCL Clinical Research	NCT05715606	Early Phase 1	CD19	Hematological tumor	Diffuse Large B-cell Lymphoma	Drug: Metabolically Armed CD19 CAR-T cells	18	All	18 Years and older (Adult, Older Adult)	2023-02-10	2025-05-15
Unknown †	BCMA Nano Antibody CAR-T Cells for Patients With Refractory and Relapsed Multiple Myeloma	NCT03661554	Early Phase 1	BCMA	Hematological tumor	Relapsed and Refractory Multiple Myeloma	Biological: BCMA CAR-T Cells	15	All	18 Years to 75 Years (Adult, Older Adult)	2018-04-10	2018-11-30
Recruiting	BCMA-Targeted CAR-T Cell Therapy for Relapsed/Refractory Multiple Myeloma	NCT04271644	Phase 1/2	BCMA	Hematological tumor	Multiple Myeloma	Biological: BCMA CAR-T cells	80	All	18 Years to 75 Years (Adult, Older Adult)	2019-04-01	2024-07-01
						Neoplasm, Plasma Cell
						Multiple Myeloma in Relapse
Recruiting	a Clinical Research of BCMA-Targeted Prime CAR-T Cell Therapy in Relapsed/Refractory Multiple Myeloma	NCT04776330	Phase 1/2	BCMA	Hematological tumor	Multiple Myeloma	Biological: BCMA targeted prime CAR-T cells	80	All	18 Years to 75 Years (Adult, Older Adult)	2021-03-07	2024-07-01
						Neoplasm, Plasma Cell
						Multiple Myeloma in Relapse
Recruiting	A Study of BCMA CAR-T Cell Therapy for Newly Diagnosed Multiple Myeloma	NCT05712083	Phase 2	BCMA	Hematological tumor	Multiple Myeloma	Drug: BCMA CAR-T cells	40	All	Child, Adult, Older Adult	2023-01-30	2024-04-01
						New Diagnosis Tumor
Not yet recruiting	Evaluate the Safety and Efficacy of ADGRE2 CAR-T in Patients With R/R AML	NCT05463640	Phase 1	Other hematological tumor targets	Hematological tumor	AML	Biological: ADGRE2 CAR-T	20	All	2 Years to 70 Years (Child, Adult, Older Adult)	2022-08-02	2025-08-02
Recruiting	CD123-Targeted CAR-T Cell Therapy for Relapsed/Refractory Acute Myeloid Leukemia	NCT04265963	Phase 1/2	CD123	Hematological tumor	Leukemia	Biological: CD123 CAR-T cells	45	All	2 Years to 75 Years (Child, Adult, Older Adult)	2019-09-01	2024-07-01
						Leukemia, Myeloid
						Leukemia, Myeloid, Acute
Unknown †	Clinical Study to Evaluate the Safety and Efficacy of IM21 CAR-T Cells in the Treatment of Elderly Patients With Relapsed or Refractory Multiple Myeloma	NCT04537442	Phase 1	Other hematological tumor targets	Hematological tumor	Multiple Myeloma	Drug: IM21 CAR-T cells	10	All	60 Years and older (Adult, Older Adult)	2020-09-03	2023-03-02
Recruiting	Pilot CAR-T Cells Therapy for Children/Young Adults With CD19+ R/R Leukemia/Lymphoma	NCT05333302	Phase 1	CD19	Hematological tumor	B-cell Acute Lymphoblastic Leukemia	Biological: CD19 CAR-T-cells	10	All	1 Year to 30 Years (Child, Adult)	2020-10-26	2023-06-01
						Lymphoblastic B-Cell Lymphoma	Drug: Tocilizumab
Recruiting	CAR-T Cells in the Treatment of Malignant Hematological Tumors	NCT05619861	Not Applicable	Other hematological tumor targets	Hematological tumor	Lymphoma, B-Cell	Biological: CAR-T	20	All	14 Years to 70 Years (Child, Adult, Older Adult)	2020-04-27	2023-12-26
						Leukemia, B-cell
						Leukemia, T-Cell
						Multiple Myeloma
Recruiting	a Clinical Research of CD19 and CD22 Targeted Prime CAR-T Cell in Relapsed/Refractory B Cell Lymphoma	NCT04782193	Phase 1/2	CD22, CD19	Hematological tumor	B Cell Lymphoma	Biological: CD19 and CD22 targeted prime CAR- T cells	40	All	2 Years to 75 Years (Child, Adult, Older Adult)	2021-05-23	2024-07-01
Recruiting	CD19+Targeted CAR-T Cell Therapy for Relapsed/Refractory CD19+ B Cell Leukemia and Lymphoma	NCT04271410	Phase 1/2	CD19	Hematological tumor	Leukemia	Biological: CD19 CAR-T cells	80	All	2 Years to 75 Years (Child, Adult, Older Adult)	2019-06-01	2024-07-01
						Lymphoma, Large B-Cell, Diffuse
						Leukemia, B-cell
						(and 2 more...)
Unknown †	CAR-T Re-treatment for Refractory/Relapsed Multiple Myeloma	NCT03672253	Phase 1	BCMA	Hematological tumor	Multiple Myeloma	Drug: CAR-T Re-treatment	20	All	18 Years and older (Adult, Older Adult)	2018-07-26	2020-12-31
						Multiple Myeloma in Relapse
						Multiple Myeloma Progression
Withdrawn	A Study of Anti-CD7 CAR-T Cells in Pediatric and Young Adult Patients With Relapse and Refractory T-ALL/ T-LBL	NCT04860817	Early Phase 1	CD7	Hematological tumor	T-cell Acute Lymphoblastic Leukemia	Biological: Target CD7 CAR-T cells	0	All	2 Years to 25 Years (Child, Adult)	2021-12-01	2023-11-01
						T-lymphoblastic Lymphoma
Recruiting	To Evaluate the Safety and Efficacy of Human Derived Anti-BCMA CAR-T Injection for Subjects With R/R MM	NCT05302648	Early Phase 1	BCMA	Hematological tumor	Multiple Myeloma	Drug: Human Derived anti-BCMA CAR-T Injection	18	All	18 Years to 75 Years (Adult, Older Adult)	2022-02-09	2024-12-31
Recruiting	GPC3/Mesothelin/Claudin18.2/GUCY2C/B7-H3/PSCA/PSMA/MUC1/TGFβ/HER2/Lewis-Y/AXL/EGFR-CAR-T Cells Against Cancers	NCT03198052	Phase 1	EGFR, HER2, Mesothelin, GPC3, Claudin18.2, PSMA, B7-H3, GUCY2C, PSCA, MUC1, Lewis-Y, AXL	Solid tumor	Lung Cancer	Biological: CAR-T cells targeting GPC3, Mesothelin, Claudin18.2, GUCY2C, B7-H3, PSCA, PSMA, MUC1, TGFβ, HER2, Lewis-Y, AXL, or EGFR	30	All	18 Years to 75 Years (Adult, Older Adult)	2017-07-01	2026-08-01
						Cancer
						Immunotherapy
						CAR-T Cell
Recruiting	Safety and Efficacy of BCMA-Targeted CAR-T Therapy for Relapsed/Refractory Multiple Myeloma	NCT04272151	Phase 1/2	BCMA	Hematological tumor	Multiple Myeloma	Biological: BCMA CAR-T cells	40	All	18 Years to 75 Years (Adult, Older Adult)	2019-12-01	2024-07-01
						Multiple Myeloma in Relapse
						Neoplasm, Plasma Cell
Not yet recruiting	Evaluate the Safety and Efficacy of CD33 CAR-T in Patients With R/R AML	NCT05473221	Phase 1	CD33	Hematological tumor	AML	Biological: CD33 CAR-T	20	All	2 Years to 70 Years (Child, Adult, Older Adult)	2022-08-02	2025-08-02
Not yet recruiting	UCD19 CAR T Therapy in Adults With B-ALL and MRD Positivity in CR1	NCT05535855	Phase 1	CD19	Hematological tumor	Acute Lymphoid Leukemia	Drug: CD19 Directed CAR T Cell	14	All	18 Years and older (Adult, Older Adult)	2023-12-01	2026-04-01
						Acute Lymphoblastic Leukemia
Recruiting	To Evaluate the Safety and Efficacy of Human CD19 Targeted DASH CAR-T Cells Injection for Subjects With R/R B-ALL	NCT05651191	Early Phase 1	CD19	Hematological tumor	B-cell Acute Lymphoblastic Leukemia	Drug: Human CD19 Targeted DASH CAR-T Cells Injection	9	All	18 Years to 70 Years (Adult, Older Adult)	2022-10-21	2025-09-30
Not yet recruiting	CD19 CAR-T Therapy for Elderly Patients With B-cell Non-Hodgkin's Lymphoma	NCT04661020	Early Phase 1	CD19	Hematological tumor	Non-hodgkin Lymphoma,B Cell	Drug: CD19 CAR-T cells	36	All	60 Years and older (Adult, Older Adult)	2020-12-20	2026-12-20
Unknown †	Study Evaluating Safety and Efficacy of CAR-T Cells Targeting CD123 in Patients With Acute Myelocytic Leukemia	NCT03796390	Phase 1	CD123	Hematological tumor	Acute Myelocytic Leukemia	Biological: CD123 CAR-T cells	15	All	2 Years to 65 Years (Child, Adult, Older Adult)	2018-12-26	2021-06-06
Recruiting	Safety and Efficacy of CD19 and CD22 Targeted CAR-T Therapy for Relapsed/Refractory B Cell Leukemia and Lymphoma	NCT04648475	Phase 1/2	CD22, CD19	Hematological tumor	Leukemia, B-cell	Biological: CD19 and CD22 targeted CAR-T cells	40	All	3 Years to 75 Years (Child, Adult, Older Adult)	2020-08-25	2024-07-01
						Lymphoma, B-Cell
Recruiting	CD19 and CD22 Targeted CAR-T Cell Therapy for Relapsed/Refractory B Cell Leukemia and Lymphoma	NCT04649983	Phase 1/2	CD22, CD19	Hematological tumor	Leukemia, B-cell	Biological: CD19 and CD22 targeted CAR-T cells	40	All	2 Years to 75 Years (Child, Adult, Older Adult)	2019-09-01	2024-07-01
						Lymphoma, B-Cell
Recruiting	Clinical Study of Chimeric Antigen Receptor T Lymphocytes (CAR-T) in the Treatment of Myeloid Leukemia	NCT04923919	Early Phase 1	CLL-1	Hematological tumor	Acute Myeloid Leukemia	Drug: Anti-CLL1 CART cells	100	All	2 Years to 75 Years (Child, Adult, Older Adult)	2021-09-14	2023-12-05
Unknown †	Cord Blood Derived CAR-T Cells in Refractory/Relapsed B Cell Malignancies	NCT03881774	Phase 1	Other hematological tumor targets	Hematological tumor	Refractory	Biological: CAR-T cells	20	All	4 Years to 70 Years (Child, Adult, Older Adult)	2019-02-27	2022-01-31
						Relapsed
						B Cell Lymphoma
						B Cell Leukemia
Not yet recruiting	Evaluate the Safety and Efficacy of CLL1+CD33 CAR-T in Patients With R/R AML	NCT05467254	Phase 1	CD33, CLL-1	Hematological tumor	AML	Biological: CLL1+CD33 CAR-T	20	All	2 Years to 70 Years (Child, Adult, Older Adult)	2022-08-02	2025-08-02
Not yet recruiting	LMP1 CAR-T for Patients With LMP1 Positive Infectious Diseases and Hematological Malignancies	NCT04657965	Early Phase 1	Other hematological tumor targets	Hematological tumor	Infectious Diseases	Drug: LMP1 CAR T-cells	144	All	Child, Adult, Older Adult	2021-01-15	2027-01-15
						Hematological Malignancies
Not yet recruiting	CD19 and CD22 Dual-targeted CAR-T Cells for Relapsed or Refractory B-NHL	NCT04303247	Early Phase 1	CD22, CD19	Hematological tumor	B-cell Lymphoma Refractory	Biological: CD19 and CD22 targeted CAR-T cells	30	All	18 Years to 75 Years (Adult, Older Adult)	2020-05-01	2023-05-01
						B-cell Lymphoma Recurrent
Recruiting	Safety and Efficacy of CD19/CD22 Dual Targeted CAR-T Cell Therapy in R/R B-Cell Acute Lymphoblastic Leukemia	NCT05225831	Early Phase 1	CD22, CD19	Hematological tumor	CD19+ and CD 22+ B-ALL	Biological: Autologous CD19/CD22 Chimeric Antigen Receptor T-cells	100	All	2 Years to 70 Years (Child, Adult, Older Adult)	2021-08-15	2023-11-01
							Drug: Cyclophosphamide,Fludarabine
Recruiting	Chidamide Bridging for CAR-T Therapy	NCT05370547	Phase 1/2	CD19	Hematological tumor	Non Hodgkin's Lymphoma	Drug: Chidamide	120	All	16 Years to 75 Years (Child, Adult, Older Adult)	2022-05-25	2025-06-30
							Drug: Fludarabine and cyclophosphamide
							Biological: Anti-CD19 CAR-T cells
Recruiting	Sequential Radiotherapy With CAR-T Cells in the Treatment of Relapsed and Refractory Hematological Malignancies With Extramedullary Lesions	NCT04790747	Phase 1/2	CD19	Hematological tumor	Hematological Malignancies	Drug: CAR-T cells	50	All	15 Years and older (Child, Adult, Older Adult)	2021-03-01	2025-03-01
Unknown †	CTLA-4 and PD-1 Antibodies Expressing MUC1-CAR-T Cells for MUC1 Positive Advanced Solid Tumor	NCT03179007	Phase 1/2	MUC1	Solid tumor	Advanced Solid Tumor	Biological: Anti-CTLA-4/PD-1 expressing MUC1-CAR-T	40	All	18 Years to 80 Years (Adult, Older Adult)	2017-06-07	2019-04-20
Recruiting	Study of IFN-α Combined With CAR-T Cell Therapy in Relapsed and Refractory Acute Lymphoblastic Leukemia（R/R-ALL）	NCT04534634	Phase 2	Other hematological tumor targets	Hematological tumor	B-cell Acute Lymphoblastic Leukemia	Combination Product: IFN-α combined with CAR-T cell therapy	60	All	12 Years to 65 Years (Child, Adult, Older Adult)	2019-04-01	2025-07-31
Recruiting	Clinical Trial to Evaluate the Safety and Efficacy of IM21 CAR-T Cells in Patients With Relapsed and Refractory (R/R) Multiple Myeloma	NCT05478343	Early Phase 1	Other hematological tumor targets	Hematological tumor	Multiple Myeloma	Biological: IM21 CAR-T cells	10	All	18 Years and older (Adult, Older Adult)	2021-05-06	2023-08-01
Recruiting	Clinical Study of Hospital-manufactured CD19 CAR-T in Children and Adolescents With Acute Lymphoblastic Leukemia	NCT05210907	Phase 1	CD19	Hematological tumor	B-cell Acute Lymphoblastic Leukemia	Biological: SNUH-CD19-CAR-T	5	All	0 Years to 25 Years (Child, Adult)	2022-02-15	2026-08-31
Recruiting	Clinical Study of CAIX-targeted CAR-T Cells in the Treatment of Advanced Renal Cell Carcinoma	NCT04969354	Phase 1	CAIX	Solid tumor	Immunotherapy	Biological: CAR-T cell immunotherapy	20	All	18 Years to 70 Years (Adult, Older Adult)	2021-10-01	2026-09-30
Recruiting	Chimeric Antigen Receptor T-Cell (CAR-T) Cells in Patients With R/R T-LBL	NCT05554575	Phase 1	CD7	Hematological tumor	T Cell Lymphoblastic Lymphoma	Biological: BT-007 CD7 CAR-T cells	15	All	18 Years to 70 Years (Adult, Older Adult)	2022-10-01	2024-09-01
Withdrawn	CAR-T Cell Immunotherapy for GD2 Positive Glioma Patients	NCT03252171	Phase 1/2	GD2	Solid tumor	GD2 Positive Glioma	Biological: CAR-T cell immunotherapy	0	All	18 Years to 80 Years (Adult, Older Adult)	2015-10-15	2016-08-15
						CAR-T Cell Immunotherapy
Withdrawn	CAR-T Cell Immunotherapy for HCC Targeting GPC3	NCT02723942	Phase 1/2	GPC3	Solid tumor	GPC3 Positive Hepatocellular Carcinoma	Biological: CAR-T cell immunotherapy	0	All	18 Years to 70 Years (Adult, Older Adult)	2015-06-01	2016-08-15
						CAR-T Cell Immunotherapy
Withdrawn	CAR-T Cell Immunotherapy for EphA2 Positive Malignant Glioma Patients	NCT02575261	Phase 1/2	Other solid tumor targets	Solid tumor	EphA2 Positive Malignant Glioma	Biological: CAR-T cell immunotherapy	0	All	18 Years to 80 Years (Adult, Older Adult)	2015-09-01	2016-08-15
						CAR-T Cell Immunotherapy
Recruiting	A Study of Humanized CD19 CAR-T Cells Therapy for Patients With Relapsed and/or Refractory B-cell ALL and B-cell NHL	NCT04532268	Early Phase 1	CD19	Hematological tumor	Acute Lymphoblastic Leukemia	Drug: Humanized CD19 CAR-T cells	72	All	3 Years to 75 Years (Child, Adult, Older Adult)	2020-08-23	2026-08-23
						Non-hodgkin Lymphoma,B Cell
Recruiting	Clinical Study of SL19+22 CAR-T Cells for Relapsed or Refractory Non-Hodgkin Lymphoma	NCT05206071	Not Applicable	CD22, CD19	Hematological tumor	Non-hodgkin's Lymphoma	Biological: CD19+22 CAR-T cells	100	All	3 Years to 75 Years (Child, Adult, Older Adult)	2021-05-01	2023-12-31
Recruiting	CD19 CAR-T Expressing IL-7 and CCL19 Combined With Anti-PD1 in RR-DLBCL	NCT05659628	Phase 1	CD19	Hematological tumor	Diffuse Large B-cell Lymphoma	Combination Product: CD19-7×19 CAR-T combined with Tislelizumab	24	All	18 Years to 75 Years (Adult, Older Adult)	2022-12-01	2026-12-01
Not yet recruiting	Role of the Gut Microbiome in the Outcome of Diffuse Large B-Cell Lymphoma Patients Treated With CAR-T Cell Therapy	NCT05725720		Other hematological tumor targets	Hematological tumor	Diffuse Large B Cell Lymphoma	Other: Gut microbiome analysis	90	All	18 Years and older (Adult, Older Adult)	2023-04-01	2027-12-01
Recruiting	A Clinical Study of CAR-T Cells Treatment for Children With CD19+/CD22+ R/R ALL and Lymphoma	NCT04204161	Phase 1	CD22, CD19	Hematological tumor	Relapsed B-cell Acute Lymphoblastic Leukemia, Childhood	Biological: CAR-T19/CAR-T22	30	All	1 Month to 18 Years (Child, Adult)	2019-10-08	2024-10-08
						Refractory B-cell Acute Lymphoblastic Leukemia, Childhood
						Relapsed/Refractory B-cell Lymphoma, Childhood
Recruiting	A Study of CAR-T Cells Therapy for Patients With Relapsed and/or Refractory Central Nervous System Hematological Malignancies	NCT04532203	Early Phase 1	Other hematological tumor targets	Hematological tumor	Acute Lymphoblastic Leukemia	Drug: CAR-T cells	72	All	3 Years to 75 Years (Child, Adult, Older Adult)	2020-11-01	2026-11-01
						Non-Hodgkin's Lymphoma	Procedure: Ommaya Reservoir
Recruiting	Safety and Efficacy Study of Anti-B7-H3 CAR-T Cell Therapy for Recurrent Glioblastoma	NCT05241392	Phase 1	B7-H3	Solid tumor	Glioblastoma	Biological: B7-H3-targeting CAR-T cells	30	All	18 Years to 75 Years (Adult, Older Adult)	2022-01-27	2024-12-31
Completed	Clinical Follow-up Study of CD19 CAR-T Expressing IL7 and CCL19 for Relapsed or Refractory B Cell Lymphoma	NCT04833504		CD19	Hematological tumor	Diffuse Large B-cell Lymphoma	Biological: CD19 CAR-T Expressing IL7 and CCL19	39	All	18 Years to 75 Years (Adult, Older Adult)	2018-07-01	2020-10-01
						Mantle Cell Lymphoma
						Transformed Follicular Lymphoma
						Primary Mediastinal Large B-cell Lymphoma
Recruiting	A Study of Murine CD19 CAR-T Therapy for Patients With Relapsed or Refractory CD19+ B-cell Hematological Malignancies	NCT04532281	Early Phase 1	CD19	Hematological tumor	Acute Lymphoblastic Leukemia	Drug: Murine CD19 CAR-T cells	120	All	Child, Adult, Older Adult	2020-11-01	2026-11-01
						Non-Hodgkin Lymphoma of Soft Tissue
Suspended	GPC3-CAR-T Cells for the Hepatocellular Carcinoma	NCT04506983	Phase 1	GPC3	Solid tumor	Hepatocellular Carcinoma	Biological: GPC3-CAR-T cells	12	All	18 Years and older (Adult, Older Adult)	2022-06-10	2023-10-10
Completed	Real-world Resource Use and Costs of CAR-T Therapies in Diffuse Large B-cell Lymphoma (DLBCL)	NCT05366257		Other hematological tumor targets	Hematological tumor	Diffuse Large B-cell Lymphoma (DLBCL)	Other: CAR-T	160602	All	18 Years to 85 Years (Adult, Older Adult)	2020-08-17	2021-05-10
							Other: Allo-HSCT cohort
Unknown †	Intraperitoneal Infusion of EpCAM CAR-T Cell in Advanced Gastric Cancer With Peritoneal Metastasis (WCH-GC-CART)	NCT03563326	Phase 1	EpCAM	Solid tumor	Neoplasm, Stomach	Biological: CAR-T cells targeting EpCAM	40	All	18 Years to 75 Years (Adult, Older Adult)	2018-08-30	2022-12-31
						Metastases, Neoplasm	Biological: Chemotherapy
						Neoplasm Seeding
Not yet recruiting	IL3 CAR-T Cell Therapy for Patients With CD123 Positive Relapsed and/or Refractory Acute Myeloid Leukemia	NCT04599543	Early Phase 1	CD123	Hematological tumor	Acute Myeloid Leukemia	Drug: IL3 CAR T-cells	36	All	Child, Adult, Older Adult	2020-11-15	2026-11-15
Recruiting	EBV CAR-T Cells for Nasopharyngeal Carcinoma	NCT05654077	Early Phase 1	Other solid tumor targets	Solid tumor	Nasopharyngeal Carcinoma	Biological: CAR-T Cell Injection	24	All	18 Years to 75 Years (Adult, Older Adult)	2022-01-18	2025-12-30
							Drug: Fludarabine
							Drug: cyclophosphamide
Recruiting	Sequential CD19 and CD22 CAR-T Therapy for Newly Diagnosed Ph+ B-ALL	NCT04788472	Phase 1/2	CD22, CD19	Hematological tumor	B-Cell Acute Lymphoblastic Leukemia, Adult	Drug: CAR-T cells targeting CD19 and CD22	50	All	15 Years and older (Child, Adult, Older Adult)	2021-03-05	2025-03-05
Recruiting	Safety and Efficacy of CEA-Targeted CAR-T Therapy for Relapsed/Refractory CEA+ Cancer	NCT04348643	Phase 1/2	CEA	Solid tumor	Solid Tumor	Biological: CEA CAR-T cells	40	All	18 Years to 75 Years (Adult, Older Adult)	2020-02-20	2024-04-30
						Lung Cancer
						Colorectal Cancer
						(and 4 more...)
Not yet recruiting	Immunological Profile for Patients Treated With CAR-T Cells	NCT05054231	Not Applicable	Other hematological tumor targets	Hematological tumor	Hematologic Neoplasms	Other: Blood sample collection	500	All	18 Years and older (Adult, Older Adult)	2021-10-05	2026-10-05
Enrolling by invitation	GZL Sequential CD19/CD22 CAR-T in Relapsed or Refractory B-cell Non-Hodgkin Lymphoma	NCT05797948	Not Applicable	CD22, CD19	Hematological tumor	Relapsed or Refractory B-cell Non-Hodgkin Lymphoma	Drug: Obinutuzumab	20	All	18 Years and older (Adult, Older Adult)	2022-07-01	2024-06-30
							Drug: Zanubrutinib
							Drug: Lenalidomide
							(and 4 more...)
Recruiting	Sequential CD19 and CD22 CAR-T Therapy for Newly Diagnosed Ph- B-ALL	NCT04740203	Phase 1/2	CD22, CD19	Hematological tumor	B-Cell Acute Lymphoblastic Leukemia, Adult	Drug: CAR-T cells targeting CD19 and CD22	50	All	15 Years and older (Child, Adult, Older Adult)	2021-01-31	2025-01-31
Recruiting	CAR-T Cells for Relapsed or Refractory Haematopoietic and Lymphoid Malignancies	NCT03312205	Phase 1/2	Other hematological tumor targets	Hematological tumor	Leukemia	Biological: Autologous CAR-T cells	50	All	1 Year to 70 Years (Child, Adult, Older Adult)	2017-08-29	2023-08-29
						Lymphoma
						Multiple Myeloma of Bone (Diagnosis)
Not yet recruiting	NKG2D CAR-T Cell Therapy for Patients With Relapsed and/or Refractory Acute Myeloid Leukemia	NCT04658004	Early Phase 1	NKG2DL	Solid tumor	Acute Myeloid Leukemia	Drug: NKG2D CAR T-cells	36	All	3 Years to 70 Years (Child, Adult, Older Adult)	2021-01-15	2027-01-15
Recruiting	Clinical Study of XPO-1 Inhibitors Plus CAR-T Cells in Relapsed Refractory B-cell Non-Hodgkin's Lymphoma	NCT05322330	Phase 2	Other hematological tumor targets	Hematological tumor	Relapsed/Refractory B-cell Non-Hodgkin's Lymphoma	Drug: Selinexor	20	All	18 Years and older (Adult, Older Adult)	2022-02-10	2024-02-10
							Drug: Flu
							Drug: CTX
							Drug: CAR-T
Recruiting	Camrelizumab Combined With CD30 CAR-T in the Treatment of Relapsed/Refractory CD30+ Lymphoma	NCT05320081	Phase 2	CD30	Hematological tumor	Lymphoma	Biological: CD30 CAR-T	30	All	18 Years to 70 Years (Adult, Older Adult)	2021-11-30	2024-06-30
						Relapse/Recurrence	Drug: Camrelizumab
Unknown †	Autologous CAR-T/TCR-T Cell Immunotherapy for Malignancies	NCT03638206	Phase 1/2	Other hematological tumor targets	Hematological tumor	B-cell Acute Lymphoblastic Leukemia	Biological: CAR-T cell immunotherapy	73	All	4 Years to 70 Years (Child, Adult, Older Adult)	2018-03-01	2023-03-01
						Lymphoma
						Myeloid Leukemia
						(and 13 more...)
Recruiting	Anti-CD7 CAR-T Cell Therapy for Relapse and Refractory CD7 Positive T Cell Malignancies	NCT05290155	Phase 1	CD7	Hematological tumor	T Lymphoblastic Leukemia/Lymphoma	Drug: anti-CD7 CAR-T cells	4	All	14 Years to 70 Years (Child, Adult, Older Adult)	2022-05-04	2024-04-01
						T-cell Acute Lymphoblastic Leukemia
						Peripheral T Cell Lymphoma
						(and 2 more...)
Unknown †	A Feasibility and Safety Study of CD38 CAR-T Cell Immunotherapy for Relapsed B-cell Acute Lymphoblastic Leukemia After CD19 CAR-T Adoptive Cellular Immunotherapy	NCT03754764	Phase 1/2	CD38	Hematological tumor	Relapsed B-cell Acute Lymphoblastic Leukemia After CD19 CAR-T ACI	Biological: Specificity CD38 CAR-T Cells	80	All	12 Years to 70 Years (Child, Adult, Older Adult)	2018-11-23	2022-11-23
Recruiting	Sequential Infusion of CD19 and BCMA CAR-T Cells to Improve PTR in Patients With AL	NCT04846439	Phase 1/2	BCMA, CD19	Hematological tumor	Platelet Transfusion Refractoriness	Biological: CAR-T infusion	20	All	16 Years to 65 Years (Child, Adult, Older Adult)	2021-04-29	2024-03-31
						Acute Leukemia in Remission
Unknown †	Novel Autologou CAR-T Therapy for Relapsed/Refractory B Cell Lymphoma	NCT03258047	Phase 2	Other hematological tumor targets	Hematological tumor	B Cell Lymphoma	Combination Product: CAR-T	60	All	18 Years and older (Adult, Older Adult)	2017-09-15	2019-07-30
Recruiting	A Study of BCMA-targeted CAR-T Cells Therapy for Refractory/Relapsed Multiple Myeloma	NCT05430945	Early Phase 1	BCMA	Hematological tumor	Relapse Multiple Myeloma	Biological: BCMA Targeted CAR T-cells	100	All	Child, Adult, Older Adult	2022-06-20	2025-06-20
						Refractory Multiple Myeloma
Unknown †	Humanized CAR-T Cells of Anti-BCAM and Anti-CD19 Against Relapsed and Refractory Multiple Myeloma	NCT04194931	Phase 1	BCMA, CD19	Hematological tumor	Relapsed or Refractory Multiple Myeloma	Biological: Autologous BCMA CAR-T cells and CD19 CAR-T cells	20	All	18 Years to 70 Years (Adult, Older Adult)	2019-12-01	2020-12-31
Unknown †	Humanized CAR-T Therapy for Treatment of B Cell Malignancy	NCT02782351	Phase 1/2	CD19	Hematological tumor	Leukemia, Lymphocytic, Chronic, B-Cell	Biological: CAR-T	50	All	3 Years and older (Child, Adult, Older Adult)	2016-05-01	2018-12-01
Unknown †	Anti-CD19 Allo-CAR-T Cells for Relapsed B Cell Malignancies After HSCT	NCT04516551	Phase 1	CD19	Hematological tumor	Relapsed Adult ALL	Biological: anti-CD19 allo-CAR-T cells	18	All	14 Years to 75 Years (Child, Adult, Older Adult)	2020-11-20	2022-12-01
						B Cell Leukemia
Completed	CD19-CAR-T in B-cell Malignancies Patients	NCT03952923	Phase 1	CD19	Hematological tumor	B-cell Malignancy	Biological: CD19-CAR-T cells	11	All	1 Year to 70 Years (Child, Adult, Older Adult)	2019-08-01	2021-03-31
Active, not recruiting	Autologous CD30.CAR-T in Combination With Nivolumab in cHL Patients After Failure of Frontline Therapy	NCT05352828	Phase 1	CD30	Hematological tumor	Classical Hodgkin Lymphoma	Drug: Nivolumab	15	All	12 Years and older (Child, Adult, Older Adult)	2022-07-25	2037-12-15
						Hodgkin Disease Refractory	Drug: Autologous CD30.CAR-T
						Hodgkin Disease Recurrent	Drug: Fludarabine
							Drug: Bendamustine
Recruiting	CD19 CAR-T Consolidation Therapy for Acute Lymphoblastic Leukemia	NCT03984968	Phase 1/2	CD19	Hematological tumor	Acute Lymphoblastic Leukemia, Adult B-Cell	Biological: CD19 CAR-T cells infusion combined with feeding T cells (FTCs)	27	All	18 Years to 60 Years (Adult)	2018-01-01	2024-06-30
Not yet recruiting	Anti-CD19 FasT CAR-T Cell Therapy for B Cell NHL	NCT04638270	Early Phase 1	CD19	Hematological tumor	Lymphoma, Non-Hodgkin	Biological: anti-CD19 FasT CAR-T cells	16	All	18 Years to 70 Years (Adult, Older Adult)	2020-11-21	2023-11-01
Unknown †	CD19 CAR-T Cells for Patients With Relapse and Refractory CD19+ B-ALL.	NCT03671460	Phase 1	CD19	Hematological tumor	B-cell Acute Lymphoblastic Leukemia	Biological: CD19 CAR-T cells	18	All	1 Year and older (Child, Adult, Older Adult)	2018-09-07	2021-01-01
Withdrawn	CAR-T Intraperitoneal Infusions for CEA-Expressing Adenocarcinoma Peritoneal Metastases or Malignant Ascites (IPC)	NCT03682744	Phase 1	CEA	Solid tumor	Peritoneal Carcinomatosis	Biological: anti-CEA CAR-T cells	0	All	18 Years and older (Adult, Older Adult)	2018-09-13	2021-03-01
						Peritoneal Metastases
						Colorectal Cancer
						(and 4 more...)
Recruiting	Study of CAR-T Cell Therapy in the Treatment of Relapsed/Refractory Hematological Malignancies	NCT05528887	Phase 1	CD7, CD123, BCMA, CD19	Hematological tumor	Relapsed/Refractory Hematological Malignancies	Biological: Autologous CAR-T cells	10	All	18 Years to 75 Years (Adult, Older Adult)	2021-09-16	2026-06-01
						Lymphoma	Drug: Fludarabine
						Myeloma	Drug: Cyclophosphamide
						Leukemia
Unknown †	BCMA-CAR-T in Relapsed/Refractory Multiple Myeloma	NCT03664661	Phase 1	BCMA	Hematological tumor	Relapsed/Refractory Myeloma	Drug: BCMA nanobody CAR-T cells	15	All	18 Years to 70 Years (Adult, Older Adult)	2018-04-11	2020-04-30
Unknown †	Interleukin-7 and Chemokine (C-C Motif) Ligand 19-expressing CD19-CAR-T for Refractory/Relapsed B Cell Lymphoma.	NCT03929107	Phase 2	CD19	Hematological tumor	B Cell Lymphoma	Biological: Interleukin-7 and Chemokine (C-C Motif) Ligand 19-expressing CD19-CAR-T cells	80	All	18 Years to 75 Years (Adult, Older Adult)	2019-03-28	2022-04-30
Unknown †	CAR-T Therapy in Relapsed or Refractory Haematopoietic and Lymphoid Malignancies	NCT03121625	Phase 1	Other hematological tumor targets	Hematological tumor	Leukemia	Biological: Autologous CAR-T	30	All	1 Year to 70 Years (Child, Adult, Older Adult)	2016-12-26	2021-12-01
						Lymphoma
Unknown †	A Clinical Research of CAR T Cells Targeting EpCAM Positive Cancer	NCT03013712	Phase 1/2	EpCAM	Solid tumor	Colon Cancer	Biological: CAR-T cell immunotherapy	60	All	18 Years to 80 Years (Adult, Older Adult)	2017-01-01	2020-12-01
						Esophageal Carcinoma
						Pancreatic Cancer
						(and 3 more...)
Recruiting	CAR-T Cells Combined With Dasatinib for Patients With Relapsed and/or Refractory B-cell Hematological Malignancies	NCT04603872	Early Phase 1	BCMA, CD19	Hematological tumor	Multiple Myeloma in Relapse	Drug: CD19/BCMA Targeted CAR T-cells and dasatinib	120	All	18 Years to 70 Years (Adult, Older Adult)	2020-11-01	2026-11-01
						Multiple Myeloma, Refractory	Drug: CD19/BCMA Targeted CAR T-cells
						Acute Lymphoblastic Leukemia, in Relapse
						(and 3 more...)
Recruiting	Clinical Trial of CAR-T in the Treatment of Relapsed and Refractory Hematopoietic and Lymphoid Tissue Tumors in Children	NCT04610125	Not Applicable	Other hematological tumor targets	Hematological tumor	Leukemia	Biological: Auto CAR-T	30	All	1 Year to 18 Years (Child, Adult)	2020-06-23	2025-06-22
						Lymphoma	Drug: Cyclophosphamide,Fludarabine
							Procedure: Leukapheresis
Recruiting	Administration of Anti-siglec-6 CAR-T Cell Therapy in Relapsed and Refractory Acute Myeloid Leukemia (rr/AML)	NCT05488132	Phase 1/2	Other hematological tumor targets	Hematological tumor	Acute Myeloid Leukemia Refractory	Drug: anti-siglec-6 CAR-T cell therapy	20	All	18 Years to 70 Years (Adult, Older Adult)	2022-04-01	2025-03-31
						Acute Myeloid Leukemia, in Relapse
Recruiting	Study Of B7H3 CAR-T Cells in Treating Advanced Liver Cancer	NCT05323201	Phase 1/2	B7-H3	Solid tumor	Hepatocellular Carcinoma	Biological: fhB7H3.CAR-Ts	15	All	18 Years to 70 Years (Adult, Older Adult)	2022-02-10	2027-02-10
							Drug: Fludarabine
							Drug: Cyclophosphamide
Recruiting	CD7 CAR-T Cell Treatment of Relapsed/Refractory CD7+ T -Acute Lymphoblastic Leukemia/ Lymphoma	NCT05212584	Phase 1	CD7	Hematological tumor	Relapsed/Refractory, High Risk Hematologic Malignancies	Biological: CD7CAR T cells	24	All	2 Years to 60 Years (Child, Adult)	2022-07-01	2024-06-30
						T-ALL/Lymphoma
Recruiting	Anti-BCMA CAR-T Cell Therapy for the R/R Multiple Myeloma	NCT04637269	Early Phase 1	BCMA	Hematological tumor	Multiple Myeloma	Biological: anti-BCMA CAR-T	16	All	18 Years to 75 Years (Adult, Older Adult)	2020-11-17	2023-11-01
Recruiting	Dual-targeting VEGFR1 and PD-L1 CAR-T for Cancers Patients With Pleural or Peritoneal Metastases	NCT05477927	Phase 1	Other solid tumor targets	Solid tumor	Malignant Peritoneal Effusion	Biological: Dual-targeting VEGFR1 and PD-L1 CAR-T cells	58	All	18 Years to 65 Years (Adult, Older Adult)	2022-10-30	2024-12-31
						Malignant Ascites
						Serous Cavity Metastatises
Withdrawn	Novel CAR-T Cell Therapy in the Treatment of Hematopoietic and Lymphoid Malignancies	NCT05513612	Phase 1	CD7, CD123, BCMA, CD19	Hematological tumor	Acute Myeloid Leukemia (AML)	Biological: Autologous CAR-T cells	0	All	18 Years to 70 Years (Adult, Older Adult)	2020-08-01	2026-12-31
						B-cell Non-Hodgkin's Lymphoma (B-NHL)	Drug: Fludarabine
						Multiple Myeloma (MM)	Drug: Cyclophosphamide
						(and 2 more...)
Unknown †	Clinical Study on the Efficacy and Safety of c-Met/PD-L1 CAR-T Cell Injection in the Treatment of HCC	NCT03672305	Early Phase 1	Other solid tumor targets	Solid tumor	Primary Hepatocellular Carcinoma	Biological: c-Met/PD-L1 CAR-T cell injection	50	All	18 Years to 70 Years (Adult, Older Adult)	2018-10-01	2019-10-30
Completed	CD19/CD20 Dual-CAR-T in B-cell Lymphoma Patients	NCT04260932	Phase 1	CD20, CD19	Hematological tumor	B-cell Lymphoma	Biological: CD19/CD20 Dual-CAR-T cells	12	All	1 Year to 80 Years (Child, Adult, Older Adult)	2020-03-01	2021-09-10
Completed	CD19/CD20 Dual-CAR-T in B-cell Leukemia Patients	NCT04260945	Phase 1	CD20, CD19	Hematological tumor	B-cell Leukemia	Biological: CD19/CD20 Dual-CAR-T cells	12	All	1 Year to 70 Years (Child, Adult, Older Adult)	2020-03-10	2022-02-10
Recruiting	Clinical Study of Autologous Stem Cell Transplantation + Anti-CD19 CAR T Cells for B-cell Lymphoma	NCT05755828	Phase 2	CD19	Hematological tumor	B-cell Lymphoma	Biological: ASCT+CAR-T Cell Infusion	30	All	18 Years to 70 Years (Adult, Older Adult)	2022-12-01	2024-12-01
Unknown †	the Sequential Therapy of CD19-targeted and CD20-targeted CAR-T Cell Therapy for Diffuse Large B Cell Lymphoma(DLBCL)	NCT02737085	Phase 1/2	CD20, CD19	Hematological tumor	Lymphoma, Large B-Cell, Diffuse	Biological: Anti-CD19 CAR-T cells and Anti-CD20 CAR-T cells	40	All	14 Years to 75 Years (Child, Adult, Older Adult)	2016-03-01	2019-12-01
Not yet recruiting	Anti-CD33 CAR-T Cells for the Treatment of Relapsed/Refractory CD33+ Acute Myeloid Leukemia	NCT05445765	Phase 1	CD33	Hematological tumor	Relapsed and/or Refractory Acute Myeloid Leukemia	Biological: anti-CD33 CAR T cells	10	All	2 Years to 60 Years (Child, Adult)	2022-07-01	2024-06-30
						High Risk Hematologic Malignancies
Recruiting	GPC3-CAR-T Cells for Immunotherapy of Cancer With GPC3 Expression	NCT03198546	Phase 1	GPC3	Solid tumor	Hepatocellular Carcinoma	Biological: GPC3 and/or TGFβ targeting CAR-T cells	30	All	18 Years to 75 Years (Adult, Older Adult)	2017-07-01	2029-08-01
						Immunotherapy
						CAR
						(and 3 more...)
Unknown †	Treatment of Hematological Malignancy With Novel CAR-T Cells.	NCT04191941	Early Phase 1	BCMA, CD19	Hematological tumor	B-cell Non Hodgkin Lymphoma	Biological: Novel CAR-T	9	All	up to 70 Years (Child, Adult, Older Adult)	2019-09-01	2021-12-31
						B-cell Acute Lymphoblastic Leukemia
						Multiple Myeloma
Unknown †	CD19/20 Bispecific Nanobody-derived CAR-T Cells in B Cell Lymphoma	NCT03881761	Phase 1	CD20, CD19	Hematological tumor	B-Cell Lymphoma Stage I	Biological: CD19/CD20 bispecific CAR-T cells	50	All	17 Years to 70 Years (Child, Adult, Older Adult)	2019-02-01	2022-01-31
						Refractory
						Relapsed
Not yet recruiting	Evaluate the Safety and Efficacy of CLL1 CAR-T in Patients With R/R AML	NCT05467202	Phase 1	CLL-1	Hematological tumor	AML	Drug: CLL1 CAR-T	20	All	2 Years to 70 Years (Child, Adult, Older Adult)	2022-08-01	2025-08-02
Recruiting	Anti-TRBC1 CAR-T Cell Therapy in Patients With TRBC1 Positive T Cell Malignancies	NCT04828174	Phase 1	Other hematological tumor targets	Hematological tumor	Peripheral T Cell Lymphoma	Drug: anti-TRBC1 CAR-T cell therapy	9	All	18 Years to 70 Years (Adult, Older Adult)	2021-03-31	2024-03-01
						Angioimmunoblastic T-cell Lymphoma
						Anaplastic Lymphoma
						(and 2 more...)
Recruiting	Allogeneic CD19 CAR-T Cells for the Treatment of Relapsed/Refractory B-cell Lymphoma	NCT05143112	Phase 1/2	CD19	Hematological tumor	Non-hodgkin Lymphoma,B Cell	Biological: Allogeneic CD19 CR-T cell	20	All	14 Years to 70 Years (Child, Adult, Older Adult)	2021-02-05	2024-02-01
Suspended	CD19/CD20 Dual-CAR-T in B-cell Non-Hodgkin's Lymphoma Patients.	NCT04697290	Early Phase 1	CD20, CD19	Hematological tumor	B-cell Non-Hodgkin's Lymphoma	Biological: CD19/CD20 Dual-CAR-T cells	12	All	1 Year to 80 Years (Child, Adult, Older Adult)	2022-03-10	2023-06-10
Terminated	CAR-T Cell Immunotherapy for Advanced Lung Cancer	NCT03330834	Phase 1	Other solid tumor targets	Solid tumor	Advanced Lung Cancer	Biological: CAR-T cells to treat advanced lung cancer	1	All	18 Years to 65 Years (Adult, Older Adult)	2017-11-20	2020-04-14	2020-07-13	Has Results	Study Protocol and Statistical Analysis Plan
Recruiting	Study of Fully Human B7H3 CAR-T in Treating Recurrent Malignant Ovarian Cancer	NCT05211557	Phase 1/2	B7-H3	Solid tumor	Ovarian Cancer	Biological: fhB7H3.CAR-Ts	15	Female	18 Years to 70 Years (Adult, Older Adult)	2021-11-16	2026-08-31
Not yet recruiting	A Study of Humanized BCMA-targeted CAR-T Cells Therapy for Refractory/Relapsed Multiple Myeloma	NCT04670055	Early Phase 1	BCMA	Hematological tumor	Relapse Multiple Myeloma	Drug: BCMA Targeted CAR T-cells	50	All	30 Years to 75 Years (Adult, Older Adult)	2021-01-01	2027-01-01
						Refractory Multiple Myeloma
Recruiting	Targeting CD19 and CD22 CAR-T Cells Immunotherapy in Patients With Relapsed or Refractory B Cell Lymphoma	NCT04715217	Phase 1/2	CD22, CD19	Hematological tumor	Lymphoma, B-Cell	Biological: CD19-CD22 CAR-T cells	24	All	6 Years to 70 Years (Child, Adult, Older Adult)	2021-01-19	2023-12-31
Recruiting	CAR-T CD19 for Acute Myelogenous Leukemia With t 8:21 and CD19 Expression	NCT04257175	Phase 2/3	CD19	Hematological tumor	Acute Myeloid Leukemia	Biological: CAR-T CD19	10	All	18 Years and older (Adult, Older Adult)	2020-02-18	2023-12-01
Recruiting	Clinical Study of the Safety and Efficacy of the R/R B-NHL Regimen With BTK Inhibitor+Anti-CD19 CAR-T Cells	NCT05744037	Phase 2	CD19	Hematological tumor	B-cell Non Hodgkin Lymphoma	Biological: regimen with BTK inhibitor +Anti-CD19 CAR T cells	30	All	18 Years to 70 Years (Adult, Older Adult)	2023-01-01	2025-01-01
Withdrawn	Anti-CD19 Universal CAR-T Cells for r/r CD19+ B-ALL	NCT05571540	Phase 1/2	CD19	Hematological tumor	B-cell Acute Lymphoblastic Leukemia	Biological: U-CAR-T Cells (LstCAR019)	0	All	2 Years to 75 Years (Child, Adult, Older Adult)	2022-10-01	2024-10-31
						B-ALL
Unknown †	CAR-T for R/R B-NHL	NCT03196830	Phase 2	CD20, CD30, CD22, CD19	Hematological tumor	Relapsed Non Hodgkin Lymphoma	Biological: CAR-T	10	All	6 Years to 65 Years (Child, Adult, Older Adult)	2017-06-01	2021-05-31
						Refractory Non-Hodgkin Lymphoma
						CAR - T CD19/CD20/CD22/CD30
Recruiting	Clinical Trial to Evaluate the Safety and Efficacy of IM92 CAR-T Cells Therapy in Patients With Advanced Gastric or Pancreatic Adenocarcinoma	NCT05275062	Early Phase 1	Other solid tumor targets	Solid tumor	Advanced Solid Tumors	Drug: IM92 CAR-T cells	6	All	18 Years to 75 Years (Adult, Older Adult)	2022-02-15	2024-05-01
						Gastric Cancer
						Esophagogastric Junction Cancer
						Pancreatic Cancer
Withdrawn	Exploratory Study of Novel MSLN CAR-T Cell Therapy in Patients With MSLN-positive Advanced Refractory Solid Tumors	NCT05531708	Phase 1	Mesothelin	Solid tumor	Mesothelin-positive Advanced Refractory Solid Tumors	Biological: Anti-mesothelin CAR-T cells	0	All	18 Years to 70 Years (Adult, Older Adult)	2021-04-02	2026-04-30
							Drug: Fludarabine
							Drug: Cyclophosphamide
Recruiting	CD276-targeted Chimeric Antigen Receptor T Cells in Treatment With Advanced Pancreatic Cancer	NCT05143151	Phase 1/2	B7-H3	Solid tumor	Advanced Pancreatic Carcinoma	Biological: CD276 CAR-T cells	10	All	18 Years to 75 Years (Adult, Older Adult)	2021-07-01	2024-07-01
Unknown †	Safety and Efficacy Evaluation of IM19 CAR-T Cells	NCT03142646	Phase 1/2	CD19	Hematological tumor	Leukemia	Biological: IM19 CAR-T	60	All	4 Years to 65 Years (Child, Adult, Older Adult)	2016-08-30	2018-10-01
Not yet recruiting	A Study of CS1-targeted CAR-T Cells Therapy for Relapsed Multiple Myeloma After BCMA CAR-T Cells Therapy	NCT04541368	Early Phase 1	CS1	Hematological tumor	Relapse Multiple Myeloma	Drug: CS1 Targeted CAR T-cells	50	All	30 Years to 75 Years (Adult, Older Adult)	2020-12-31	2026-12-31
Recruiting	Exploratory Clinical Study of CD19-targeted CAR-T and CAR-DC in the Treatment of Relapsed and Refractory B-cell Lymphoma	NCT05585996	Phase 1	CD19	Hematological tumor	Relapsed and Refractory B-cell Lymphoma	Biological: CD19 CAR-T and CD19 CAR-DC	70	All	18 Years to 75 Years (Adult, Older Adult)	2022-08-01	2025-12-30
Unknown †	Anti-CD19 CAR-T Cells for Relapsed or Refractory Acute Lymphoblastic Leukemia and Lymphomas	NCT04196205	Phase 1/2	CD19	Hematological tumor	Acute Lymphoblastic Leukemia ,Lymphomas	Biological: Anti-CD19 CAR-T	20	All	18 Years to 70 Years (Adult, Older Adult)	2019-12-01	2021-08-01
Unknown †	CAR-T CD19/CD20 for Patients With Advanced CD19/CD20+ B Cell Line Recurrent or Refractory Hematological Malignancies	NCT04700319	Early Phase 1	CD20, CD19	Hematological tumor	CAR	Drug: CD19/CD20 CAR-T cell infusion	30	All	3 Years to 70 Years (Child, Adult, Older Adult)	2019-04-19	2021-06-01
Enrolling by invitation	CD19 CAR-T Expressing IL7 and CCL19 Combined With PD1 mAb for Relapsed or Refractory Diffuse Large B Cell Lymphoma	NCT04381741	Phase 1	CD19	Hematological tumor	Diffuse Large B-cell Lymphoma	Biological: CD19-7×19 CAR-T plus PD1 monoclonal antibody	24	All	18 Years to 75 Years (Adult, Older Adult)	2020-06-18	2023-09-01			Study Protocol and Statistical Analysis Plan
															Informed Consent Form
Recruiting	Modified CD19 CAR-T in Patients With Relapsed or Refractory CD19+ B-cell Malignancies	NCT04684472	Phase 1	CD19	Hematological tumor	Refractory B-Cell Non-Hodgkin Lymphoma	Biological: Modified anti-CD19 CAR T cells	18	All	18 Years to 70 Years (Adult, Older Adult)	2021-03-17	2024-01-01
						Refractory Leukemia
Unknown †	Anti-CD19 CAR-T Therapy Combine With HSCT to Treat MRD+ B-cell Malignancies	NCT03366324	Phase 1/2	CD19	Hematological tumor	Acute Lymphoblastic Leukemia	Genetic: Second generation CAR-T cells	20	All	up to 70 Years (Child, Adult, Older Adult)	2016-05-01	2021-06-01
						B Cell Lymphoma	Procedure: Hematological stem cell transplantation
Unknown †	B Cell Maturation Antigen（BMCA）-Targeted CAR-T for Refractory/Relapsed Multiple Myeloma	NCT03931421	Phase 2	BCMA	Hematological tumor	Multiple Myeloma	Biological: CAR-T treatment	30	All	18 Years to 75 Years (Adult, Older Adult)	2019-07-31	2022-12-31
Unknown †	CAR-T Treatment for Relapse / Refractory Type Safety and Effectiveness of Lymphoma	NCT03488160	Not Applicable	CD19	Hematological tumor	Lymphoma	Biological: CD19-targeted CAR-T cells	6	All	16 Years to 70 Years (Child, Adult, Older Adult)	2018-04-10	2019-04-20
Not yet recruiting	Pilot Study of NKG2D CAR-T in Treating Patients With Recurrent Glioblastoma	NCT04717999	Not Applicable	NKG2DL	Solid tumor	Recurrent Glioblastoma	Biological: NKG2D CAR-T	20	All	20 Years to 70 Years (Adult, Older Adult)	2021-09-01	2023-12-31
Unknown †	Study Evaluating the Efficacy and Safety With CAR-T for Relapsed or Refractory Neuroblastoma in Children	NCT02919046	Not Applicable	GD2	Solid tumor	Relapsed or Refractory Neuroblastoma	Biological: GD2-targeted CAR-T cells	22	All	1 Year to 14 Years (Child)	2016-09-01	2020-09-01
Recruiting	Safety and Efficacy of Anti-BCMA/GPRC5D CAR-T Cell Therapy in Treating Relapsed and Refractory Multiple Myeloma(rr/MM)	NCT05509530	Phase 2	BCMA, GPRC5D	Hematological tumor	Multiple Myeloma	Other: anti-BCMA/GPRC5D CAR-T CELL	30	All	18 Years to 70 Years (Adult, Older Adult)	2022-05-01	2025-05-01
Completed	CAR-T Hepatic Artery Infusions or Pancreatic Venous Infusions for CEA-Expressing Liver Metastases or Pancreas Cancer	NCT02850536	Phase 1	CEA	Solid tumor	Liver Metastases	Biological: anti-CEA CAR-T cells	5	All	18 Years and older (Adult, Older Adult)	2017-02-01	2021-09-17
Active, not recruiting	Phase 1 Study of Autologous CD30.CAR-T in Relapsed or Refractory CD30 Positive Non-Hodgkin Lymphoma	NCT04526834	Phase 1	CD30	Hematological tumor	Anaplastic Large Cell Lymphoma	Drug: CD30.CAR-T	21	All	18 Years to 75 Years (Adult, Older Adult)	2021-09-08	2036-03-01
						Peripheral T Cell Lymphoma
						Extranodal NK/T-cell Lymphoma
						(and 2 more...)
Unknown †	Interventional Therapy Sequential With the Fourth-generation CAR-T Targeting Nectin4/FAP for Malignant Solid Tumors	NCT03932565	Phase 1	FAP	Solid tumor	Nectin4-positive Advanced Malignant Solid Tumor	Biological: CAR-T therapy for nectin4-positive malignant solid tumor	30	All	18 Years to 75 Years (Adult, Older Adult)	2019-02-13	2021-12-31
Suspended	Safety and Activity Study of HER2-Targeted Dual Switch CAR-T Cells (BPX-603) in Subjects With HER2-Positive Solid Tumors	NCT04650451	Phase 1	HER2	Solid tumor	HER-2 Gene Amplification	Biological: chimeric antigen receptor (CAR) T cell therapy	220	All	18 Years and older (Adult, Older Adult)	2020-12-07	2027-01-02
						HER2-positive Gastric Cancer
						HER2-positive Breast Cancer
						(and 2 more...)
Terminated	LCAR-T2C CAR-T Cells in Relapsed or Refractory CD4+ T-cell Lymphoma	NCT04219319	Phase 1	Other hematological tumor targets	Hematological tumor	CD4+ T Lymphocyte Tumor (T Cell Lymphoma and T Cell Leukemia)	Drug: Efficacy of LCAR-T2C CAR-T cells	4	All	18 Years to 75 Years (Adult, Older Adult)	2021-12-15	2022-07-20
Unknown †	Autologous CAR-T/TCR-T Cell Immunotherapy for Solid Malignancies	NCT03941626	Phase 1/2	EGFRvIII	Solid tumor	Esophagus Cancer	Biological: CAR-T/TCR-T cells immunotherapy	50	All	18 Years to 70 Years (Adult, Older Adult)	2019-09-01	2021-12-01
						Hepatoma
						Glioma
						Gastric Cancer
Withdrawn	A Clinical Research of CAR T Cells Targeting HER2 Positive Cancer	NCT02713984	Phase 1/2	HER2	Solid tumor	Breast Cancer	Biological: Anti-HER2 CAR-T	0	All	18 Years to 80 Years (Adult, Older Adult)	2016-03-01	2019-07-01
						Ovarian Cancer
						Lung Cancer
						(and 4 more...)
Unknown †	CTLA-4 and PD-1 Antibodies Expressing EGFR-CAR-T Cells for EGFR Positive Advanced Solid Tumor	NCT03182816	Phase 1/2	EGFR	Solid tumor	Advanced Solid Tumor	Biological: anti-CTLA-4/PD-1 expressing EGFR-CAR-T	40	All	18 Years to 80 Years (Adult, Older Adult)	2017-06-07	2019-04-20
Not yet recruiting	Phase I Study of IL-8 Receptor-modified CD70 CAR T Cell Therapy in CD70+ and MGMT-unmethylated Adult Glioblastoma (IMPACT)	NCT05353530	Phase 1	CD70	Hematological tumor	Glioblastoma	Biological: Ex-Vivo expanded autologous IL-8 receptor (CXCR2) modified CD70 CAR (8R-70CAR) T cells	18	All	18 Years to 80 Years (Adult, Older Adult)	2022-10-01	2040-12-01
Unknown †	a Clinical Research of Sequential CAR-T Bridging HSCT in the Treatment of Relapse/Refractory B-cell Malignancies	NCT02846584	Phase 2	CD20, CD19	Hematological tumor	Lymphoma, Large B-Cell, Diffuse	Biological: CD19 or CD20 CAR T cells briging HSCT	100	All	14 Years to 75 Years (Child, Adult, Older Adult)	2016-07-01	2019-12-01
						Leukemia, Lymphocytic, Chronic, B-Cell
						Lymphoma，Malignant
Unknown †	CD19-CAR-T Cells in Patients With R/R B-ALL	NCT03574168	Phase 1	CD19	Hematological tumor	B-cell Acute Lymphoblastic Leukemia	Biological: CD19-CAR-T Cells	40	All	3 Years to 70 Years (Child, Adult, Older Adult)	2018-07-20	2019-12-31
Recruiting	AHSCT Combined With CAR-T Cells in the Treatment of Refractory and Relapsed Multiple Myeloma	NCT05740891	Phase 1	BCMA	Hematological tumor	Multiple Myeloma	Drug: BCMA CAR-T cells injection	50	All	30 Years to 75 Years (Adult, Older Adult)	2023-03-01	2025-03-01
Unknown †	Clinical Trial of SL1904B CAR-T Cells for Relapsed or Refractory Non-Hodgkin Lymphoma	NCT04447547	Not Applicable	CD19	Hematological tumor	Non-hodgkin's Lymphoma	Biological: CD19 CAR-T	20	All	3 Years to 70 Years (Child, Adult, Older Adult)	2020-06-30	2022-12-30
Not yet recruiting	B7-H3 Targeting CAR-T Cells Therapy for B7-H3 Positive Solid Tumors	NCT05515185	Early Phase 1	B7-H3	Solid tumor	Advanced Solid Tumor	Drug: KT095 CAR-T injection	30	All	18 Years to 70 Years (Adult, Older Adult)	2022-09-09	2024-09-08
Unknown †	CAR-T Cellular Therapy for B Cell Malignancies Involved in CNS	NCT04287309		CD19	Hematological tumor	Hematological Malignancy	Other: CAR-T cells	20	All	3 Years to 75 Years (Child, Adult, Older Adult)	2020-02-28	2023-02-28
Unknown †	CD7 CAR-T Cells for Patients With R/R CD7+ NK/T Cell Lymphoma,T-lymphoblastic Lymphoma and Acute Lymphocytic Leukemia	NCT04004637	Phase 1	CD7	Hematological tumor	T-lymphoblastic Lymphoma	Drug: CD7 CAR-T cells infusion	10	All	7 Years to 70 Years (Child, Adult, Older Adult)	2019-08-25	2021-06-01
						NK/T Cell Lymphoma
						Acute Lymphocytic Leukemia
Recruiting	Dual-targeting HER2 and PD-L1 CAR-T for Cancers With Pleural or Peritoneal Metastasis	NCT04684459	Early Phase 1	HER2	Solid tumor	Peritoneal Carcinoma Metastatic	Biological: Dual-targeting HER2 and PD-L1 CAR-T cells	18	All	18 Years to 70 Years (Adult, Older Adult)	2021-03-12	2024-01-01
						Pleural Effusion, Malignant
Unknown †	GPC3-targeted CAR-T Cell for Treating GPC3 Positive Advanced HCC	NCT04121273	Phase 1	GPC3	Solid tumor	Hepatocellular Carcinoma	Biological: CAR-T cell immunotherapy	20	All	18 Years to 69 Years (Adult, Older Adult)	2019-10-05	2021-11-01
Terminated	LCAR-T2C CAR-T Cells in Relapsed or Refractory CD4+ T Lymphocyte Tumor	NCT04973527	Phase 1	Other hematological tumor targets	Hematological tumor	T Cell Lymphoma	Drug: Efficacy of LCAR-T2C CAR-T cells	9	All	18 Years to 75 Years (Adult, Older Adult)	2021-07-02	2022-07-20
						T-cell Leukemia
Recruiting	B Cell Maturation Antigen Targeted CAR-T Cells in Treatment With Relapsed and Refractory Multiple Myeloma	NCT05150522	Phase 1/2	BCMA	Hematological tumor	Multiple Myeloma	Biological: BCMA CAR-T cells	10	All	18 Years to 75 Years (Adult, Older Adult)	2021-07-01	2024-07-01
						Relapse Multiple Myeloma
						Refractory Multiple Myeloma
Recruiting	Addition of Nivolumab to Anti-CD-19 CAR-T Cells in Patients With Stable/Progressive DLBCL at Lymphodepletion	NCT05385263	Phase 2	CD19	Hematological tumor	B Cell Lymphoma	Drug: Nivolumab Injection [Opdivo]	20	All	18 Years and older (Adult, Older Adult)	2022-05-11	2024-10-01
Recruiting	CD4-specific CAR T Cells (CD4 CAR T Cells) for Relapsed/Refractory T Cell Malignancies	NCT04162340	Phase 1	Other hematological tumor targets	Hematological tumor	T Cell Lymphoma in Relapse	Biological: CD4 CAR T cells	12	All	18 Years and older (Adult, Older Adult)	2019-07-11	2021-10-01
						Refractory T-Cell Lymphoma
Unknown †	A Clinical Research of BCMA-Targeted CAR-T in B Cell Malignancies	NCT02954445	Phase 1/2	BCMA	Hematological tumor	Leukemia	Biological: Anti-BCMA-CAR-transduced T cells	45	All	14 Years to 75 Years (Child, Adult, Older Adult)	2016-10-01	2020-10-01
						Lymphoma
						Multiple Myeloma
Unknown †	A Clinical Research of CD30-Targeted CAR-T in Lymphocyte Malignancies	NCT02958410	Phase 1/2	CD30	Hematological tumor	Leukemia	Biological: Anti-CD30-CAR-transduced T cells	45	All	14 Years to 75 Years (Child, Adult, Older Adult)	2016-10-01	2020-10-01
						Lymphoma
Completed	CAR-T Hepatic Artery Infusions and Sir-Spheres for Liver Metastases	NCT02416466	Phase 1	CEA	Solid tumor	Liver Metastases	Biological: anti-CEA CAR-T cells	8	All	18 Years and older (Adult, Older Adult)	2015-04-01	2018-06-01
							Device: Sir-Spheres
Terminated	Study Evaluating Safety and Efficacy of CAR-T Cells Targeting CD123 in Patients With Acute Leukemia	NCT03672851	Phase 1	CD123	Hematological tumor	Acute Leukemia	Drug: anti-CD123 CAR-T treatment	2	All	Child, Adult, Older Adult	2019-04-17	2019-07-31
						Acute Leukemia in Relapse
						Acute Myeloid Leukemia
						Relapsed or Refractory Acute Leukemia
Unknown †	CD19-targeted CAR-T Cell Therapy for MRD+ B-cell Malignancies After Autologous Stem Cell Transplantation	NCT03564977	Not Applicable	CD19	Hematological tumor	Lymphoma, B-Cell	Biological: CD19-targeted CAR-T cells	20	All	18 Years to 75 Years (Adult, Older Adult)	2018-07-15	2020-06-15
						Leukemia, B-Cell
						Minimal Disease, Residual
Recruiting	Study of GPC-3 CAR-T Cells in Treating With Hepatocellular Carcinoma	NCT05620706	Not Applicable	GPC3	Solid tumor	Advanced Hepatocellular Carcinoma	Biological: GPC3 CAR-T cells	20	All	40 Years to 70 Years (Adult, Older Adult)	2022-11-01	2028-10-31
Not yet recruiting	GPC2 CAR T Cells for Relapsed or Refractory Neuroblastoma	NCT05650749	Phase 1	Other solid tumor targets	Solid tumor	Refractory Neuroblastoma	Biological: GPC2 CAR T cells	30	All	1 Year and older (Child, Adult, Older Adult)	2023-05-23	2026-01-30
						Relapsed Neuroblastoma
						High-risk Neuroblastoma
Recruiting	CAR-T Long Term Follow Up (LTFU) Study	NCT02445222	Not Applicable	CD19	Hematological tumor	Long Term Safety of Patients Receiving CAR-T in an Eligible Clinical Trial or Managed Access Program	Genetic: Previously treated CAR-T patients	1400	All	Child, Adult, Older Adult	2015-11-02	2036-02-22
Recruiting	EpCAM CAR-T for Treatment of Advanced Solid Tumors	NCT02915445	Phase 1	EpCAM	Solid tumor	Malignant Neoplasm of Nasopharynx TNM Staging Distant Metastasis (M)	Biological: EpCAM CAR-T cells	30	All	18 Years to 65 Years (Adult, Older Adult)	2016-07-01	2023-07-01
						Breast Cancer Recurrent
						Gastric Cancer With Metastasis
Active, not recruiting	Bispecific CD19/CD22 CAR-T for Treatment of Children and Young Adults With r/r B-ALL	NCT04499573	Phase 1/2	CD22, CD19	Hematological tumor	B-ALL	Drug: CD19/CD22 CAR-T	50	All	3 Months to 25 Years (Child, Adult)	2020-07-27	2027-03-13
Recruiting	Clinical Study of CLL1 CAR-T Cells in the Treatment of Hematological Malignancies	NCT05252572	Early Phase 1	CLL-1	Hematological tumor	AML	Biological: CLL1 CAR T-cells	36	All	Child, Adult, Older Adult	2022-02-28	2024-11-30
Unknown †	Integrin β7, BCMA, CS1, CD38 and CD138 as the Single or Compound Targets for the Fourth Genenation of CAR-T Cells	NCT03778346	Phase 1	BCMA, CS1, CD38	Hematological tumor	RRMM	Biological: CAR-T therapy in Relapsed/Refractory multiple myeloma	30	All	18 Years to 80 Years (Adult, Older Adult)	2018-11-15	2022-12-31
Recruiting	Clinical Study of CD38 CAR-T Cells in the Treatment of Hematological Malignancies	NCT05239689	Early Phase 1	CD38	Hematological tumor	AML	Biological: CD38 CAR T-cells	36	All	Child, Adult, Older Adult	2022-02-28	2024-12-05
Unknown †	Phase I Study of CD19-CAR-T2 Cells for Patients With Chemotherapy Resistant or Refractory CD19+ Acute Leukemia	NCT02822326	Phase 1	CD19	Hematological tumor	Acute Leukemia	Biological: CD19-CAR-T2 Cells	30	All	14 Years to 65 Years (Child, Adult, Older Adult)	2016-01-01	2019-09-01
Unknown †	Study of BCMA CAR-T in Multiple Myeloma	NCT03322735	Phase 1/2	BCMA	Hematological tumor	Multiple Myeloma	Drug: Fludarabine	10	All	18 Years to 70 Years (Adult, Older Adult)	2017-12-08	2019-12-01
							Drug: Cyclophosphamide
							Biological: BCMA CAR-T
Not yet recruiting	Safety and Efficacy of Sequential CD19 and CD22 Targeted CAR-T Therapy for Relapsed/Refractory B Cell Lymphoma	NCT05651100	Phase 1/2	CD22, CD19	Hematological tumor	Lymphoma, B-Cell	Biological: CD19 and CD22 targeted CAR-T cells	50	All	3 Years to 70 Years (Child, Adult, Older Adult)	2022-12-10	2025-12-10
Unknown †	Anti-CD30 CAR-T Therapy in Patients With Refractory/Relapsed Lymphocyte Malignancies	NCT04008394	Phase 1	CD30	Hematological tumor	Adult T-Cell Lymphoma/Leukaemia	Genetic: Anti-CD30 CAR T cells	50	All	18 Years to 70 Years (Adult, Older Adult)	2019-07-03	2023-01-01
						Anaplastic Large Cell Lymphoma
						Angioimmunoblastic T-cell Lymphoma
						(and 3 more...)
Completed	Study to Evaluate the Safety and Efficacy of Anti-CD38 CAR-T in Relapsed or Refractory Multiple Myeloma Patients	NCT03464916	Phase 1	CD38	Hematological tumor	Relapsed or Refractory Multiple Myeloma	Biological: CAR2 Anti-CD38 A2 CAR-T Cells	10	All	18 Years and older (Adult, Older Adult)	2018-10-15	2022-02-28
Unknown †	A Clinical Research of LeY-Targeted CAR-T in Myeloid Malignancies	NCT02958384	Phase 1/2	Other hematological tumor targets	Hematological tumor	Myeloid Malignancies	Biological: Anti-LeY-CAR-transduced T cells	45	All	14 Years to 75 Years (Child, Adult, Older Adult)	2016-10-01	2020-10-01
Unknown †	CD19 CAR-T Cell Therapy for Relapsed/Refractory B-cell Lymphoma and B-cell Acute Lymphoblastic Leukemia	NCT03854994	Phase 1	CD19	Hematological tumor	B Cell Lymphoma	Biological: Anti-CD19 CAR-T Cells Injection	10	All	18 Years and older (Adult, Older Adult)	2018-08-01	2022-08-01
						B-cell Acute Lymphoblastic Leukemia
Recruiting	CD7 CAR-T Cells in T-cell Lymphoma/Leukemia	NCT05620680	Not Applicable	CD7	Hematological tumor	T Lymphoblastic Leukemia/Lymphoma	Biological: CD7 CAR-T cells	20	All	18 Years to 75 Years (Adult, Older Adult)	2022-10-01	2028-10-31
Recruiting	Anti-CD19/CD22 Bispecific CAR-T Cell Therapy for MRD Positive ALL	NCT03919526	Phase 1	CD22, CD19	Hematological tumor	MRD-positive	Biological: anti-CD19/CD22 CAR-T cells	18	All	18 Years to 70 Years (Adult, Older Adult)	2019-08-11	2022-08-01
						Acute Lymphoblastic Leukemia	Drug: Fludarabine
							Drug: Cyclophosphamide
Recruiting	CD19-CAR-T2 Cells for CD19 Positive Acute Lymphoblastic Leukemia	NCT04605666	Phase 2	CD19	Hematological tumor	Acute Lymphoblastic Leukemia, in Relapse	Biological: CD19-CAR-T2 Cells	60	All	18 Years to 65 Years (Adult, Older Adult)	2020-05-01	2023-12-31
						Acute Lymphoblastic Leukemia Not Having Achieved Remission
						Acute Lymphoblastic Leukemia, Adult
Unknown †	CD22 Targeting CAR-T Therapy Against B Cell Hematological Malignancies	NCT02794961	Phase 1/2	CD22	Hematological tumor	Recurrent or Refractory B Cell Malignancy	Biological: CD22 CAR-T	10	All	4 Years to 60 Years (Child, Adult)	2016-06-01	2019-06-01
Recruiting	Preliminary Safety and Tolerability of CD19x22 CAR T Cells in Adolescent and Adult R/R B-NHL Patients	NCT05098613	Phase 1	CD22, CD19	Hematological tumor	Non-Hodgkin Lymphoma	Drug: CD19x22 CAR T Cells	20	All	16 Years and older (Child, Adult, Older Adult)	2021-12-21	2025-12-01
Unknown †	Study Evaluating the Efficacy and Safety With CAR-T for Liver Cancer	NCT02729493	Not Applicable	EpCAM	Solid tumor	Liver Neoplasms	Biological: EPCAM-targeted CAR-T cells	25	All	up to 75 Years (Child, Adult, Older Adult)	2015-11-14	2019-11-01
Unknown †	A Clinical Research of CD33-Targeted CAR-T in Myeloid Malignancies	NCT02958397	Phase 1/2	CD33	Hematological tumor	Myeloid Malignancies	Biological: Anti-CD33-CAR-transduced T cells	45	All	14 Years to 75 Years (Child, Adult, Older Adult)	2016-10-01	2020-10-01
Unknown †	NKG2D CAR-T(KD-025) in the Treatment of Relapsed or Refractory NKG2DL+ Tumors	NCT04550663	Phase 1	NKG2DL	Solid tumor	Solid Tumor	Drug: KD-025 CAR-T cells	10	All	18 Years and older (Adult, Older Adult)	2020-09-25	2023-03-25
						Hepatocellular Carcinoma
						Colorectal Cancer
						Glioma
Unknown †	Study Evaluating the Efficacy and Safety With CAR-T for Stomach Cancer	NCT02725125	Not Applicable	EpCAM	Solid tumor	Stomach Neoplasms	Biological: EPCAM-targeted CAR-T cells	19	All	up to 75 Years (Child, Adult, Older Adult)	2015-11-01	2019-11-01
Recruiting	Treatment of Advanced Malignant Solid Tumors With Claudin18.2CAR-T	NCT05620732	Not Applicable	Claudin18.2	Solid tumor	Advanced Pancreatic Carcinoma	Biological: Claudin18.2 CAR-T cells	20	All	18 Years to 75 Years (Adult, Older Adult)	2022-10-01	2028-10-31
						Advanced Gastric Carcinoma
Unknown †	Study of CD19 Specific Chimeric Antigen Receptor Positive T Cells (CAR-T) in ALL and NHL	NCT04206943	Phase 1/2	CD19	Hematological tumor	Acute Lymphoblastic Leukemia	Biological: Car-T Cell Therapy	24	All	3 Years to 65 Years (Child, Adult, Older Adult)	2019-10-12	2021-01-01
						Non Hodgkin Lymphoma
Withdrawn	CD19-targeting CAR T Cells for B Cell Lymphoma	NCT02547948	Phase 1/2	CD19	Hematological tumor	B Cell Lymphoma	Biological: CD19-targeting CAR T Cells infusion	0	All	18 Years to 80 Years (Adult, Older Adult)	2015-09-01	2016-08-15
Active, not recruiting	Study Evaluating the Efficacy and Safety With CAR-T for Recurrent or Refractory Acute Non T Lymphocyte Leukemia	NCT02735291	Not Applicable	CD19	Hematological tumor	Leukemia	Biological: CD19-targeted CAR-T cells	72	All	3 Years to 75 Years (Child, Adult, Older Adult)	2015-11-01	2025-12-01
Unknown †	A Clinical Research of CD20-Targeted CAR-T in B Cell Malignancies	NCT02710149	Phase 1/2	CD20	Hematological tumor	Leukemia	Biological: Anti-CD20-CAR-transduced T cells	45	All	14 Years to 75 Years (Child, Adult, Older Adult)	2016-03-01	2021-03-01
						Lymphoma
Recruiting	Safety and Efficacy Study of CI-135 CAR-T Cells in Subjects With Relapsed or Refractory Acute Myeloid Leukemia	NCT05266950	Phase 1	Other hematological tumor targets	Hematological tumor	Acute Myeloid Leukemia	Biological: CI-135 CAR-T cells (0.5 x 10^6 CAR-T+ cells/kg，1.0 x 10^6 CAR-T+ cells/kg)	7	All	5 Years to 70 Years (Child, Adult, Older Adult)	2021-12-14	2025-12-01
Recruiting	Bio-CAR-T BS Study	NCT05366569		Other hematological tumor targets	Hematological tumor	Diffuse Large B Cell Lymphoma (DLBCL)		45	All	18 Years to 70 Years (Adult, Older Adult)	2022-04-26	2026-04-01
						Primary Mediastinal Large B-cell Lymphoma (PMBCL)
						Acute Lymphoblastic Leukemia (ALL)
Unknown †	Study Evaluating the Efficacy and Safety With CAR-T for Recurrent or Refractory Diffuse Large B Cell Lymphoma	NCT02728882	Not Applicable	CD19	Hematological tumor	Lymphoma	Biological: CD19-targeted CAR-T cells	24	All	3 Years to 75 Years (Child, Adult, Older Adult)	2015-07-02	2019-07-01
Not yet recruiting	Dual CD33-CLL1-CAR-T Cells in the Treatment of Relapsed/Refractory Acute Myeloid Leukemia	NCT05016063	Early Phase 1	CD33, CLL-1	Hematological tumor	Leukemia, Myeloid, Acute	Drug: Fludarabine	32	All	18 Years to 70 Years (Adult, Older Adult)	2021-09-01	2023-09-01
							Drug: Cytoxan
							Biological: Dual CD33-CLL1 CAR-T cells
Terminated	RPM CD19-mbIL15-CAR-T Cells in Patient With Advanced Lymphoid Malignancies	NCT04844086	Phase 1	CD19	Hematological tumor	B-cell Acute Lymphoblastic Leukemia	Biological: RPM CD19-mbIL15-CAR-T cells	2	All	20 Years to 75 Years (Adult, Older Adult)	2021-03-02	2022-05-12
						Non-Hodgkin's Lymphoma, Relapsed
						Non-Hodgkin's Lymphoma Refractory
						(and 5 more...)
Unknown †	Dual Specificity CD19 and CD22 CAR-T Cell Immunotherapy for CD19+CD22+ Relapsed and Refractory Lymphoma	NCT03468153	Phase 1/2	CD22, CD19	Hematological tumor	Lymphoma	Biological: Dual Specificity CD19 and CD22 CAR-T Cell Immunotherapy	10	All	18 Years to 65 Years (Adult, Older Adult)	2018-01-01	2020-01-01
Recruiting	Immunotherapy Using CAR T-cells to Target CD19 for Relapsed/Refractory CD19+ Primary CNS Lymphoma	NCT04443829	Phase 1	CD19	Hematological tumor	Primary CNS Lymphoma	Biological: CD19CAR T-cells	12	All	16 Years and older (Child, Adult, Older Adult)	2021-03-23	2032-12-01
Recruiting	Anti-PD-L1 Armored Anti-CD22 CAR-T/CAR-TILs Targeting Patients With Solid Tumors	NCT04556669	Phase 1	CD22	Hematological tumor	Solid Tumor, Adult	Biological: Autologous aPD-L1 armored anti-CD22 CAR T cells	30	All	18 Years to 75 Years (Adult, Older Adult)	2020-08-01	2025-08-01
						Cervical Cancer
						Sarcoma
						NSCLC
Recruiting	CRISPR (HPK1) Edited CD19-specific CAR-T Cells (XYF19 CAR-T Cells) for CD19+ Leukemia or Lymphoma.	NCT04037566	Phase 1	CD19	Hematological tumor	Leukemia Lymphocytic Acute (ALL) in Relapse	Genetic: XYF19 CAR-T cell	40	All	18 Years to 55 Years (Adult)	2019-08-01	2024-08-01
						Leukemia Lymphocytic Acute (All) Refractory	Drug: Cyclophosphamide
						Lymphoma, B-Cell	Drug: Fludarabine
						CD19 Positive
Recruiting	Clinical Trial to Evaluate the Safety and Efficacy of IM96 CAR-T Cells Therapy in Patients With Advanced Digestive System Neoplasms	NCT05287165	Early Phase 1	GUCY2C	Solid tumor	Advanced Solid Tumors	Drug: IM96 CAR-T cells	19	All	18 Years to 75 Years (Adult, Older Adult)	2022-03-10	2024-06-30
						Digestive System Neoplasms
						Pancreatic Cancer Resectable
						Colorectal (Colon or Rectal) Cancer
Not yet recruiting	A Clinical Study on the Safety and Efficacy of CAR-T Therapy for the TM4SF1-positive Tumors of Digestive System	NCT05673434	Not Applicable	Other solid tumor targets	Solid tumor	Digestive Tumor	Biological: TM4SF1-positive chimeric antigen receptor T-cell therapy	24	All	18 Years to 75 Years (Adult, Older Adult)	2023-01-30	2025-01-30
Recruiting	A Clinical Study of CD19 Targeted CAR-T for Patients With CD19+ Lymphoma and Leukemia	NCT03383952	Phase 1	CD19	Hematological tumor	B Cell Leukemia	Biological: ICAR19 CAR-T cells	20	All	2 Years to 80 Years (Child, Adult, Older Adult)	2017-03-01	2025-12-31
						B Cell Lymphoma
Recruiting	αPD1-MSLN-CAR T Cells for the Treatment of MSLN-positive Advanced Solid Tumors	NCT05373147	Early Phase 1	Mesothelin	Solid tumor	Solid Tumor	Biological: αPD1-MSLN-CAR T cells	21	All	18 Years and older (Adult, Older Adult)	2020-10-30	2023-08-01
Unknown †	The Clinical Study of CD20 CAR-T Cells in Patients With Relapsed and Refractory B Cell Non-Hodgkin Lymphoma	NCT04169932	Early Phase 1	CD20	Hematological tumor	Relapsed and Refractory B Cell Lymphoma	Biological: CD20 CAR-T	20	All	18 Years to 70 Years (Adult, Older Adult)	2019-11-22	2022-11-22
						Non-Hodgkin Lymphoma
Recruiting	Safety and Efficacy Evaluation of IM83 CAR-T Cells for Patients With Advanced Liver Tumors	NCT05123209	Phase 1	Other solid tumor targets	Solid tumor	Liver Cancer	Biological: IM83 CAR-T cells	12	All	18 Years and older (Adult, Older Adult)	2021-08-24	2023-08-30
							Combination Product: The second-line treatment of liver cancer
Not yet recruiting	Clinical Study on the EBV CAR-T /TCR-T Cells in the Treatment of Nasopharyngeal Carcinoma	NCT05587543	Early Phase 1	Other solid tumor targets	Solid tumor	Nasopharyngeal Carcinoma	Behavioral: PK Blood Collection	24	All	18 Years to 75 Years (Adult, Older Adult)	2022-12-01	2030-10-01
							Drug: CAR
							Drug: TCR
Withdrawn	NKG2D-based CAR T-cells Immunotherapy for Patient With r/r NKG2DL+ Solid Tumors	NCT04270461	Phase 1	NKG2DL	Solid tumor	Hepatocellular Carcinoma	Biological: NKG2D-based CAR T-cells	0	All	18 Years to 75 Years (Adult, Older Adult)	2020-03-17	2020-10-17
						Glioblastoma
						Medulloblastoma
						Colon Cancer
Recruiting	'Re-Priming' RT After Incomplete Response to CAR-T in R/R NHL	NCT04601831	Phase 1/2	Other hematological tumor targets	Hematological tumor	Non-Hodgkin Lymphoma	Radiation: Focal radiation therapy (RT)	20	All	18 Years and older (Adult, Older Adult)	2020-12-23	2024-12-01
Unknown †	A Clinical Research of CD22-Targeted CAR-T in B Cell Malignancies	NCT02935153	Phase 1/2	CD22	Hematological tumor	Leukemia	Biological: Anti-CD22-CAR-transduced T cells	45	All	14 Years to 75 Years (Child, Adult, Older Adult)	2016-10-01	2020-10-01
						Lymphoma
Unknown †	A Study of C-CAR066 in Subjects With r/r B Cell Lymphoma Who Received CD19 CAR-T Therapy	NCT04036019	Phase 1	CD20	Hematological tumor	B Cell Lymphoma	Biological: CD20-directed CAR-T cells	12	All	14 Years to 70 Years (Child, Adult, Older Adult)	2019-05-13	2021-07-30
Unknown †	A Clinical Research of CD123-Targeted CAR-T in Myeloid Malignancies	NCT02937103	Phase 1/2	CD123	Hematological tumor	Leukemia	Biological: Anti-CD123-CAR-transduced T cells	45	All	14 Years to 75 Years (Child, Adult, Older Adult)	2016-10-01	2020-10-01
Active, not recruiting	CAR T-CELL Therapy Educational Video Trial	NCT04280133	Not Applicable	Other hematological tumor targets	Hematological tumor	Hematologic Malignancy	Behavioral: Educational Video Tool	80	All	18 Years and older (Adult, Older Adult)	2020-05-25	2023-02-24
						CAR-T Cell Therapy
Unknown †	Study Evaluating the Efficacy and Safety With CAR-T Immunotherapy for CD19 Positive Lymphoma	NCT03086954	Phase 1	CD19	Hematological tumor	Lymphoma	Biological: The Chimeric Antigen Receptor T Cell Immunotherapy (CAR-T)	24	All	16 Years and older (Child, Adult, Older Adult)	2017-04-01	2021-03-01
Active, not recruiting	Clinical Study of SenL-T7 CAR T Cells in the Treatment of Relapsed and Refractory CD7+ T-cell Lymphoblastic Leukemia or T-cell Lymphoblastic Lymphoma	NCT04916860	Not Applicable	CD7	Hematological tumor	SenL-T7 CAR T Cells for CD7+ T-cell Lymphoblastic Leukemia or T-cell Lymphoblastic Lymphoma	Biological: Senl-T7	100	All	2 Years to 70 Years (Child, Adult, Older Adult)	2021-01-27	2023-03-31
Recruiting	Donor-Derived CD5 CAR T (CT125B) Cells for Relapsed or Refractory T- Cell Acute Lymphoblastic Leukemia/Lymphoma	NCT05487495	Phase 1	CD5	Hematological tumor	T-Cell Acute Lymphoblastic Leukemia/Lymphoma	Biological: CD5 CAR T (CT125B)	18	All	1 Year to 70 Years (Child, Adult, Older Adult)	2022-07-27	2024-07-27
Unknown †	A Feasibility and Safety Study of Dual Specificity CD38 and BCMA CAR-T Cell Immunotherapy for Relapsed or Refractory Multiple Myeloma	NCT03767751	Phase 1/2	BCMA, CD38	Hematological tumor	Multiple Myeloma	Biological: Dual Specificity CD38 and bcma CAR-T Cells	80	All	12 Years to 70 Years (Child, Adult, Older Adult)	2018-12-05	2022-12-05
Recruiting	Sequential Low-dose Decitabine With PD-1/CD28 CD19 CAR-T in Relapsed or Refractory B-cell Lymphoma	NCT04850560	Phase 1	CD19	Hematological tumor	Objective Response Rate	Biological: CD19 PD-1/CD28 CAR-T Plus Low Dose Decitabine	30	All	18 Years to 75 Years (Adult, Older Adult)	2021-05-18	2024-05-01
Recruiting	Autologous Hematopoietic Stem Cell Transplantation Combined With CAR-T Cells in the Treatment of Refractory and Relapsed Malignant Lymphoma	NCT05239676	Early Phase 1	CD19	Hematological tumor	Lymphoma	Biological: Autologous hematopoietic stem cell transplantation combined with CD19 CAR-T cells	50	All	18 Years and older (Adult, Older Adult)	2022-02-28	2024-12-01
Recruiting	CD22/CD19 CAR-T and Auto-HSCT Sandwich Strategy as Consolidation Therapy for B-ALL	NCT05470777	Phase 1/2	CD22, CD19	Hematological tumor	B-cell Acute Lymphoblastic Leukemia	Combination Product: CD22/CD19 CAR T and auto-HSCT "sandwich" strategy	35	All	15 Years to 65 Years (Child, Adult, Older Adult)	2020-01-19	2024-12-31
Recruiting	EGFR/B7H3 CAR-T on Lung Cancer and Triple Negative Breast Cancer	NCT05341492	Early Phase 1	EGFR, B7-H3	Solid tumor	EGFR/ B7H3-positive Advanced Lung Cancer	Biological: EGFR/B7H3 CAR-T	30	All	18 Years to 75 Years (Adult, Older Adult)	2022-05-01	2025-05-01
						EGFR/ B7H3-positive Advanced Triple-negative Breast Cancer
Unknown †	CAR-T Cells in Treating Patients With Relapsed or Refractory Multiple Myeloma	NCT04626752	Early Phase 1	BCMA	Hematological tumor	Relapsed or Refractory Multiple Myeloma	Drug: BCMA CAR-T	50	All	18 Years to 75 Years (Adult, Older Adult)	2020-04-01	2023-03-30
							Drug: Fludarabine
							Drug: Cyclophosphamide
Recruiting	A Phase I/IIa Clinical Trial to Assess Feasibility, Safety and Antitumor Activity of Autologous SLAMF7 CAR-T Cells in Multiple Myeloma	NCT04499339	Phase 1/2	Other hematological tumor targets	Hematological tumor	Multiple Myeloma	Drug: SLAMF7 CAR-T	38	All	18 Years and older (Adult, Older Adult)	2020-07-22	2024-03-01
Recruiting	NKG2D-based CAR T-cells Immunotherapy for Patient With r/r NKG2DL+ Solid Tumors	NCT05131763	Phase 1	NKG2DL	Solid tumor	Hepatocellular Carcinoma	Biological: NKG2D-based CAR T-cells	3	All	18 Years to 75 Years (Adult, Older Adult)	2021-03-01	2023-12-01
						Glioblastoma
						Medulloblastoma
						Colon Cancer
Recruiting	Tissue Study in Patients Undergoing CAR-T Cell Therapy (CAR_21_01)	NCT04892433		N.A.	Hematological tumor	CAR-T Therapy Complications		150	All	18 Years to 70 Years (Adult, Older Adult)	2021-05-14	2026-04-01
Active, not recruiting	CD19-CD22 Chimeric Antigen Receptor T (CAR-T) Cell for Treatment of B Cell Acute Lymphoblastic Leukemia (B-ALL)	NCT04034446	Early Phase 1	CD22, CD19	Hematological tumor	Relapsed or Refractory B Cell Acute Lymphoblastic Leukemia	Biological: CD19-CD22 CAR-T cells	2	All	3 Years and older (Child, Adult, Older Adult)	2019-09-30	2023-12-01
Enrolling by invitation	Long-term Follow-up Study in Patients Previously Treated With a Mustang Bio CAR-T Cell Investigational Product.	NCT05645744		Other hematological tumor targets	Hematological tumor	Blastic Plasmacytoid Dendritic Cell Neoplasm (BPDCN)	Biological: Prior MB-102 CAR-T cell investigational product.	331	All	18 Years and older (Adult, Older Adult)	2021-09-29	2041-07-01
						Chronic Lymphocytic Leukemia in Relapse	Biological: Prior MB-106 CAR-T cell investigational product.
						Small Lymphocytic Lymphoma, Relapsed
						(and 8 more...)
Enrolling by invitation	A New Study Evaluating the Activity of Modular CAR T for mYeloma	NCT04795882	Phase 1	BCMA, CD19	Hematological tumor	Multiple Myeloma	Biological: BCMA CAR T cells	24	All	18 Years and older (Adult, Older Adult)	2022-04-22	2035-12-31
							Biological: BCMA/CD19 CAR T cells
Not yet recruiting	CD7 CAR-T for Patients With r/r CD7+ Hematologic Malignancies	NCT05454241	Phase 2	CD7	Hematological tumor	Hematological Malignancies	Drug: Anti-CD7 CAR-T	22	All	14 Years to 70 Years (Child, Adult, Older Adult)	2022-08-25	2023-09-30
Unknown †	CD19 CAR-T Cells for Patients With Relapse and Refractory CD19+ B-ALL.	NCT03263208	Phase 1/2	CD19	Hematological tumor	B-cell Acute Lymphocytic Leukemia	Drug: Cyclophosphamide	20	All	2 Years to 70 Years (Child, Adult, Older Adult)	2017-08-16	2019-07-01
							Drug: Fludarabine
							Biological: CD19 CAR-T
Recruiting	A Study of LCAR-B38M CAR-T Cells, a Chimeric Antigen Receptor T-cell (CAR-T) Therapy Directed Against B-cell Maturation Antigen (BCMA) in Chinese Participants With Relapsed or Refractory Multiple Myeloma	NCT03758417	Phase 2	BCMA	Hematological tumor	Multiple Myeloma	Biological: LCAR-B38M CAR-T Cell	130	All	18 Years and older (Adult, Older Adult)	2019-01-23	2026-02-16
Enrolling by invitation	CB-Long-Term Safety Study (CB-LTSS)	NCT05332054		Other hematological tumor targets	Hematological tumor	Lymphoma, Non-Hodgkin	Biological: Allogeneic CAR-T therapy	100	All	18 Years and older (Adult, Older Adult)	2022-03-16	2041-12-01
						Relapsed Non-Hodgkin Lymphoma
						Refractory B-Cell Non-Hodgkin Lymphoma
						(and 5 more...)
Recruiting	Pilot Study of B7-H3 CAR-T in Treating Patients With Recurrent and Refractory Glioblastoma	NCT04385173	Phase 1	B7-H3	Solid tumor	Recurrent Glioblastoma	Drug: B7-H3 CAR-T	12	All	18 Years to 75 Years (Adult, Older Adult)	2022-12-01	2024-05-01
						Refractory Glioblastoma	Drug: Temozolomide
Terminated	Phase 1b Study of CAR2Anti-CEA CAR-T Cell Hepatic Infusions for Pancreatic Carcinoma Patients With CEA+ Liver Metastases	NCT03818165	Phase 1	CEA	Solid tumor	Metastatic Pancreatic Carcinoma	Biological: CAR2 Anti-CEA CAR-T cells	2	All	18 Years and older (Adult, Older Adult)	2019-07-29	2021-05-21
Recruiting	Humanized CD19 CAR-T Cells With CRS Suppression Technology for r/r CD19+ Acute Lymphoblastic Leukemia	NCT03275493	Phase 1/2	CD19	Hematological tumor	Acute Lymphoblastic Leukemia	Biological: Humanized CD19 CAR-T cells	40	All	6 Years to 65 Years (Child, Adult, Older Adult)	2017-07-01	2024-09-18
						CD19 Positive	Biological: Humanized CD19 CAR-T cells with CRS suppression technology
						Relapse
						Refractory
Unknown †	Intervention of CAR-T Against Cervical Cancer	NCT03356795	Phase 1/2	GD2, Mesothelin, PSMA, MUC1	Solid tumor	Cervical Cancer	Biological: Cervical cancer-specific CAR-T cells	20	Female	18 Years to 70 Years (Adult, Older Adult)	2017-11-15	2020-12-01
Unknown †	CD123/CLL1 CAR-T Cells for R/R AML (STPHI_0001)	NCT03631576	Phase 2/3	CD123, CLL-1	Hematological tumor	Relapsed/Refractory AML	Biological: CD123/CLL1 CAR-T Cells	20	All	up to 70 Years (Child, Adult, Older Adult)	2018-08-10	2021-08-10
Recruiting	NKG2D CAR-T Cells to Treat Patients With Previously Treated Liver Metastatic Colorectal Cancer	NCT05248048	Early Phase 1	NKG2DL	Solid tumor	Refractory Metastatic Colorectal Cancer	Biological: CAR-T infusion	9	All	18 Years to 75 Years (Adult, Older Adult)	2021-09-13	2022-10-01
Recruiting	A Study of CD20/CD22 Targeted CAR T-cell Therapy for Relapsed or Refractory Lymphoid Malignancies	NCT04283006	Early Phase 1	CD20, CD22	Hematological tumor	Relapsed and Refractory	Drug: CD20/CD22 dual Targeted CAR T-cells	100	All	3 Years to 70 Years (Child, Adult, Older Adult)	2018-05-23	2028-05-23
						Lymphoid Hematological Malignancies
Unknown †	CAR-T Cell Immunotherapy in MUC1 Positive Solid Tumor	NCT02617134	Phase 1/2	MUC1	Solid tumor	Malignant Glioma of Brain	Biological: anti-MUC1 CAR-T cells	20	All	18 Years to 80 Years (Adult, Older Adult)	2015-11-01	2018-11-01
						Colorectal Carcinoma
						Gastric Carcinoma
Active, not recruiting	Phase 2 Study Evaluating Autologous CD30.CAR-T Cells in Patients With Relapsed/Refractory Hodgkin Lymphoma (CHARIOT)	NCT04268706	Phase 2	CD30	Hematological tumor	Hodgkin Lymphoma, Adult	Drug: CD30.CAR-T	97	All	12 Years to 75 Years (Child, Adult, Older Adult)	2021-02-01	2037-03-01
						Hodgkin Disease Recurrent	Drug: Fludarabine
						Hodgkin Disease Refractory	Drug: Bendamustine
						Hodgkin Disease, Pediatric
Unknown †	The Clinical Research of Anti-CD20 CAR-T Cells in Patients With Refractory or Relapsed B Lymphocyte Lymphoma	NCT03576807	Phase 1	CD20	Hematological tumor	Relapsed or Refractory B-cell Lymphomas	Drug: CD20 CAR-T cells	20	All	10 Years to 80 Years (Child, Adult, Older Adult)	2018-04-04	2020-04-03
Recruiting	Clinical Study of Intratumoral Injection of CAR-T Cells in the Treatment of Advanced Liver Tumors	NCT04951141	Early Phase 1	GPC3	Solid tumor	Hepatocellular Carcinoma , Cholangiocarcinoma	Biological: anti-GPC3 CAR-T cells	10	All	18 Years to 69 Years (Adult, Older Adult)	2019-01-01	2023-12-21
Recruiting	CAR-T Therapy for Central Nervous System B-cell Acute Lymphocytic Leukemia	NCT03064269	Phase 1	CD19	Hematological tumor	B-cell Acute Lymphocytic Leukemia	Biological: CD19 CAR-T cells	10	All	10 Years to 60 Years (Child, Adult)	2017-03-01	2024-02-18
Not yet recruiting	CAR T Cells to Target GD2 for DMG	NCT05544526	Phase 1	GD2	Solid tumor	Diffuse Midline Glioma, H3 K27M-Mutant	Biological: GD2 CAR T cells	12	All	up to 16 Years (Child)	2023-05-30	2039-12-01
Unknown †	A Feasibility and Safety Study of Universal Dual Specificity CD19 and CD20 or CD22 CAR-T Cell Immunotherapy for Relapsed or Refractory Leukemia and Lymphoma	NCT03398967	Phase 1/2	CD20, CD22, CD19	Hematological tumor	B Cell Leukemia	Biological: Universal Dual Specificity CD19 and CD20 or CD22 CAR-T Cells	80	All	12 Years to 70 Years (Child, Adult, Older Adult)	2018-01-02	2022-05-20
						B Cell Lymphoma
Unknown †	αPD1-MSLN-CAR T Cells for the Treatment of MSLN-positive Advanced Solid Tumors	NCT04489862	Early Phase 1	Mesothelin	Solid tumor	Non-small-cell Lung Cancer	Biological: αPD1-MSLN-CAR T cells	10	All	18 Years to 70 Years (Adult, Older Adult)	2020-05-13	2022-12-01
						Mesothelioma
Unknown †	αPD1-MSLN-CAR T Cells for the Treatment of MSLN-positive Advanced Solid Tumors	NCT04503980	Early Phase 1	Mesothelin	Solid tumor	Colorectal Cancer	Biological: αPD1-MSLN-CAR T cells	10	All	18 Years to 70 Years (Adult, Older Adult)	2020-03-26	2022-06-01
						Ovarian Cancer
Recruiting	CD 70 CAR T for Patients With CD70 Positive Malignant Hematologic Diseases	NCT04662294	Early Phase 1	CD70	Hematological tumor	Acute Myeloid Leukemia	Biological: CD70 CAR T-cells	108	All	Child, Adult, Older Adult	2021-11-18	2027-01-15
						Non-hodgkin's Lymphoma
						Multiple Myeloma
Recruiting	Optimized Dual CD33/CLL1 CAR T Cells in Subjects With Refractory or Relapsed Acute Myeloid Leukemia	NCT05248685	Phase 1	CD33, CLL-1	Hematological tumor	Acute Myeloid Leukemia	Biological: Dual CD33/CLL1 CAR T	20	All	1 Year to 70 Years (Child, Adult, Older Adult)	2022-01-17	2024-01-17
Recruiting	BAFFR-targeting CAR T Cells for Patients With Relapsed or Refractory B-NHL	NCT05370430	Phase 1	Other hematological tumor targets	Hematological tumor	Relapsed or Refractory B-cell Non-Hodgkin's Lymphoma	Biological: BAFFR-CAR T cells	18	All	18 Years and older (Adult, Older Adult)	2022-06-13	2026-06-13
Recruiting	Clinical Study of Anti-ILT3 CAR-T Therapy for R/R AML(M4/M5)	NCT04803929	Early Phase 1	Other hematological tumor targets	Hematological tumor	AML M4	Biological: anti-ILT3 CAR-T	25	All	18 Years to 70 Years (Adult, Older Adult)	2021-03-03	2026-03-01
						AML M5
Active, not recruiting	A Study of CAR-T Cells Targeting GPRC5D in the Treatment of r/r Multiple Myeloma	NCT05016778	Early Phase 1	GPRC5D	Hematological tumor	Multiple Myeloma	Drug: GPRC5D-CAR-T	15	All	18 Years to 75 Years (Adult, Older Adult)	2021-06-08	2025-06-30
Not yet recruiting	Study to Evaluate the Safety and Efficacy of IM19 CAR-T Cells in Patients With Relapsed and Refractory (R/R) Mantle Cell Lymphoma	NCT05155215	Phase 1/2	CD19	Hematological tumor	Lymphoma	Biological: IM19 CAR-T cells	68	All	18 Years and older (Adult, Older Adult)	2021-12-31	2023-02-28
						Lymphoma, Mantle-Cell	Drug: Cyclophosphamide
						Neoplasms by Histologic Type	Drug: Fludarabine
						(and 2 more...)
Recruiting	A Clinical Study to Evaluate B4T2-001 CAR T Cells in the Treatment of Advanced Solid Tumors	NCT05621486	Phase 1	Other solid tumor targets	Solid tumor	Advanced Solid Tumor	Biological: B4T2-001 Autologous CAR T cells	36	All	18 Years to 70 Years (Adult, Older Adult)	2022-09-14	2026-12-31
Not yet recruiting	Novel GPC3 CAR-T Cell Therapy for Hepatocellular Carcinoma	NCT05344664	Phase 1	GPC3	Solid tumor		Biological: GPC3-CAR-T cells	12	All	18 Years to 65 Years (Adult, Older Adult)	2022-04-14	2025-02-01
Not yet recruiting	Assessment of Safety and Efficacy of ThisCART19A in Adult Patients With B Cell Malignancies After Failure of Autologous Chimeric Antigen Receptor T- Cell(CAR-T) Therapy	NCT05640713	Phase 1	CD19	Hematological tumor	Allogeneic, CAR-T, Protein Sequestration, Non-gene Edited	Drug: ThisCART19A	12	All	18 Years to 75 Years (Adult, Older Adult)	2022-12-01	2025-08-01
							Drug: Fludarabine Pill
							Drug: Cyclophosphamide
							Drug: VP-16 Protocol
Unknown †	CAR-T Cells in Treating Patients With Relapsed or Refractory NHL	NCT04626739	Early Phase 1	CD22, CD19	Hematological tumor	Refractory Indolent Adult Non-Hodgkin Lymphoma	Drug: CD19 CAR-T	100	All	18 Years to 75 Years (Adult, Older Adult)	2020-04-01	2023-03-30
							Drug: CD22 CAR-T
							Drug: CD19+CD22 CAR-T
							(and 2 more...)
Not yet recruiting	A Study of CAR-T Cells Targeting Both BCMA and GPRC5D in Treatment of Relapsed or Refractory Multiple Myeloma	NCT05325801	Phase 1	BCMA, GPRC5D	Hematological tumor	Multiple Myeloma	Biological: BMCA and GPRC5D dual target CAR-T cells(OriC321)	9	All	18 Years to 75 Years (Adult, Older Adult)	2022-04-01	2025-03-01
Not yet recruiting	A Clinical Research of CAR T Cells Targeting CEA Positive Colorectal Cancer (CRC)	NCT04513431	Early Phase 1	CEA	Solid tumor	Stage III Colorectal Cancer	Biological: Anti-CEA-CAR T	18	All	18 Years to 65 Years (Adult, Older Adult)	2020-08-30	2023-08-30
						Colorectal Cancer Liver Metastasis
Recruiting	Mechanisms of Disease R/R in CAR-T for Hematologic Malignancies	NCT05397132		Other hematological tumor targets	Hematological tumor	Hematologic Malignancy	Genetic: Blood draw	50	All	18 Years and older (Adult, Older Adult)	2022-05-27	2025-11-01
Not yet recruiting	CD79b CAR-T Cell Therapy for Patients With Relapsed and/or Refractory Acute Lymphoblastic Leukemia and B-cell Non-Hodgkin's Lymphoma	NCT04609241	Early Phase 1	Other hematological tumor targets	Hematological tumor	Relapsed and/or Refractory Acute Lymphoblastic Leukemia	Drug: CD79b CAR-T Cells	72	All	Child, Adult, Older Adult	2020-11-15	2026-11-15
						Relapsed and/or Refractory B-cell Non-Hodgkin's Lymphoma
Unknown †	Study of PD-1 Gene-knocked Out Mesothelin-directed CAR-T Cells With the Conditioning of PC in Mesothelin Positive Multiple Solid Tumors	NCT03747965	Phase 1	Mesothelin	Solid tumor	Solid Tumor, Adult	Biological: Mesothelin-directed CAR-T cells	10	All	18 Years to 70 Years (Adult, Older Adult)	2018-11-01	2020-05-01
Recruiting	CD30 CAR T Cells, Relapsed CD30 Expressing Lymphoma (RELY-30)	NCT02917083	Phase 1	CD30	Hematological tumor	Hodgkin's Lymphoma	Genetic: CAR T Cells	60	All	12 Years to 75 Years (Child, Adult, Older Adult)	2017-05-08	2040-02-01
						Non-Hodgkin Lymphoma
Unknown †	A Study of BCMA/CD19 Dual-Target CAR-T Cell Immunotherapy for Relapsed or Refractory Multiple Myeloma	NCT04182581	Early Phase 1	BCMA, CD19	Hematological tumor	Multiple Myeloma	Biological: BCMA/CD19 Dual-Target CAR-T	18	All	18 Years to 70 Years (Adult, Older Adult)	2019-10-15	2021-05-01
Recruiting	CAR-T for Children With Relapsed and Refractory Acute Lymphoblastic Leukemia	NCT04626765	Early Phase 1	CD22, CD19	Hematological tumor	Childhood Acute Lymphoblastic Leukemia	Drug: CD19 CAR-T	50	All	1 Year to 18 Years (Child, Adult)	2020-04-01	2023-05-30
							Drug: CD22 CAR-T
							Drug: CD 19+22
							(and 2 more...)
Recruiting	Multicenter Clinical Study on the Safety and Effectiveness of CAR-T in the Treatment of Relapsed/Refractory Plasma Cell Tumors	NCT04665076	Not Applicable	Other hematological tumor targets	Hematological tumor	Plasma Cell Tumors	Biological: Auto CAR-T	60	All	14 Years to 75 Years (Child, Adult, Older Adult)	2020-10-22	2025-10-21
							Drug: Cyclophosphamide,Fludarabine
							Procedure: Leukapheresis
Unknown †	Study of BCMA CAR-T in Multiple Myeloma	NCT03559764	Early Phase 1	BCMA	Hematological tumor	Relapsed and Refractory Multiple Myeloma	Biological: Anti-BCMA CAR T cells	20	All	18 Years to 70 Years (Adult, Older Adult)	2018-06-01	2020-05-01
Recruiting	A Multicenter Clinical Study on the Safety and Effectiveness of CAR-T in the Treatment of Relapsed/Refractory Hodgkin's Lymphoma	NCT04665063	Not Applicable	Other hematological tumor targets	Hematological tumor	Hodgkin's Lymphoma	Biological: Auto CAR-T	20	All	14 Years to 75 Years (Child, Adult, Older Adult)	2020-10-22	2025-10-21
							Drug: Cyclophosphamide,Fludarabine
							Procedure: Leukapheresis
Recruiting	A Multicenter Clinical Study on the Safety and Efficacy of CAR-T in the Treatment of Relapsed / Refractory Non Hodgkin's Lymphoma	NCT04666168	Not Applicable	Other hematological tumor targets	Hematological tumor	Non-hodgkin's Lymphoma	Biological: Auto CAR-T	200	All	14 Years to 75 Years (Child, Adult, Older Adult)	2020-10-22	2025-10-21
							Drug: Cyclophosphamide,Fludarabine
							Procedure: Leukapheresis
Recruiting	Targeting CD19 and BCMA CAR-T Cells Immunotherapy in Patients With Relapsed or Refractory Multiple Myeloma	NCT04714827	Phase 1/2	CD22, BCMA, CD19	Hematological tumor	Multiple Myeloma	Biological: CD19-CD22 CAR-T cells	24	All	18 Years and older (Adult, Older Adult)	2021-01-31	2023-12-31
Not yet recruiting	CAR T Cells in Patients With MMP2+ Recurrent or Progressive Glioblastoma	NCT05627323	Phase 1	Other solid tumor targets	Solid tumor	Glioblastoma Multiforme of Brain	Biological: CHM-1101 CAR-T cells	42	All	18 Years and older (Adult, Older Adult)	2023-02-01	2041-01-01
Recruiting	Targeting CD19 and CD22 CAR-T Cells Immunotherapy in Patients With Relapsed or Refractory Acute B Lymphocytic Leukemia	NCT04714593	Phase 1/2	CD22, CD19	Hematological tumor	Acute Lymphocytic Leukemia， B-Cell	Biological: CD19-CD22 CAR-T cells	24	All	6 Years to 70 Years (Child, Adult, Older Adult)	2021-01-15	2023-12-31
Unknown †	Anti-CD19 CAR-T Therapy Bridging to HSCT for CD19+ B-Cell Malignancies	NCT03366350	Phase 1/2	CD19	Hematological tumor	Acute Lymphoblastic Leukemia	Procedure: Allogeneic hematological stem cell transplantation	50	All	up to 70 Years (Child, Adult, Older Adult)	2016-04-15	2021-06-01
						B Cell Lymphoma
Unknown †	Anti-CD22 Chimeric Antigen Receptor (CAR)-Modified T Cell Therapy for Relapsed Refractory B-cell Malignancies	NCT04007978	Phase 1	CD22	Hematological tumor	B Cell Lymphoma	Genetic: Third generation CAR-T cells	50	All	14 Years to 70 Years (Child, Adult, Older Adult)	2019-08-05	2022-12-30
						Acute Lymphoblastic Leukemia
Unknown †	Safety and Efficacy of Anti-CD123 CAR-T Therapy in Patients With Refractory/ Relapsed CD123+ Acute Myeloid Leukemia.	NCT04014881	Phase 1	CD123	Hematological tumor	CD123+ Acute Myeloid Leukemia	Biological: Third-generation anti-CD123 CAR-T cells	50	All	18 Years to 70 Years (Adult, Older Adult)	2019-07-06	2022-07-01
Unknown †	A Study of BCMA/CD19 Dual-Target CAR-T Cell Immunotherapy for Relapsed or Refractory MM	NCT04412889	Early Phase 1	BCMA, CD19	Hematological tumor	Multiple Myeloma	Biological: BCMA/CD19 dual-target CAR-T cell immunotherapy	18	All	18 Years to 70 Years (Adult, Older Adult)	2020-06-01	2022-12-01
Recruiting	Cell Therapy for CD7 Positive Acute Leukemia or Mixed Lineage Leukemia Except Those Who Are Diagnosed With T-ALL/T-LBL Using CD7-Specific CAR-T Cells	NCT04938115	Not Applicable	CD7	Hematological tumor	Leukemia, T Cell	Biological: CD7 CART	50	All	2 Years to 70 Years (Child, Adult, Older Adult)	2021-05-10	2023-06-30
Unknown †	Combination Transfer of αCD19-TCRz-41BB and αCD22-TCRz-41BB CAR-T Cells for B-cell Hematologic Malignancy	NCT02903810	Phase 1/2	CD22, CD19	Hematological tumor	Hematopoietic/Lymphoid Cancer	Biological: Mixed CAR-T Transfer	20	All	18 Years to 70 Years (Adult, Older Adult)	2016-09-01	2019-12-01
Unknown †	MC-19PD1 CAR-T in Relapsed or Refractory B Cell Lymphoma	NCT03932955	Phase 1	CD19	Hematological tumor	Lymphoma	Biological: MC-19PD1 CAR-T cells	15	All	18 Years to 70 Years (Adult, Older Adult)	2019-05-01	2021-05-01
Not yet recruiting	CXCR4 Modified Anti-BCMA CAR T Cells for Multiple Myeloma	NCT04727008	Early Phase 1	BCMA	Hematological tumor	Multiple Myeloma	Biological: CXCR4 modified anti-BCMA CAR T cells	12	All	18 Years to 75 Years (Adult, Older Adult)	2021-06-03	2025-12-31
Not yet recruiting	CD19 Targeted CAR T Cell Therapy in Patients With Relapsed/ Refractory B Cell Acute Lymphoblastic Leukaemia (ALL)	NCT04653493	Phase 1	CD19	Hematological tumor	Relapsed B Cell Acute Lymphoblastic Leukemia (ALL)	Biological: CD19 CAR engineered autologous T-cells	22	All	up to 25 Years (Child, Adult)	2021-08-01	2024-08-01
						Refractory B Cell Acute Lymphoblastic Leukemia (ALL)	Drug: Cyclophosphamide
							Drug: Fludarabine
							Drug: Mesna
Completed	CD19-targeting 3rd Generation CAR T Cells for Refractory B Cell Malignancy - a Phase I/IIa Trial.	NCT02132624	Phase 1/2	CD19	Hematological tumor	B Cell Lymphoma	Biological: Autologous 3rd generation CD19-targeting CAR T cells	15	All	18 Years and older (Adult, Older Adult)	2014-04-01	2017-05-31
						B Cell Leukemia
Not yet recruiting	Study of αPD1-MSLN-CAR T Cells to Evaluate the Safety, Tolerability, and Effectiveness for Patients With MSLN-positive Advanced Solid Tumors	NCT05089266	Phase 1	Mesothelin	Solid tumor	Colorectal Cancer	Drug: CAR T cells	30	All	18 Years to 70 Years (Adult, Older Adult)	2021-11-30	2023-10-30
Recruiting	Anti-BCMA CAR T-Cell Therapy for R/R ITP	NCT05315778	Phase 2	BCMA	Hematological tumor	ITP	Biological: autologous anti-BCMA chimeric antigen receptor T cells	5	All	18 Years to 65 Years (Adult, Older Adult)	2022-01-01	2023-06-30
Not yet recruiting	UCLM802 (Anti-Mesothelin CAR-T) Cell Injection in Patients With Mesothelin-positive Advanced Malignant Solid Tumors	NCT05775666	Phase 1	Mesothelin	Solid tumor	Solid Tumor	Biological: UCLM802 Cell Injection	87	All	18 Years to 75 Years (Adult, Older Adult)	2023-03-01	2025-01-01
Recruiting	A Study of Radiation Therapy Before CAR T Cell Therapy for People With B Cell Lymphoma	NCT05574114	Phase 1	CD19	Hematological tumor	Non-Hodgkin Lymphoma	Radiation: Bridging radiotherapy (BRT)	26	All	18 Years and older (Adult, Older Adult)	2022-10-05	2025-10-01
						Non-Hodgkin's Lymphoma, Relapsed	Drug: Conditioning chemotherapy
						Non-Hodgkin's Lymphoma Refractory	Biological: CAR T-cell product
Recruiting	Anti-FLT3 CAR-T Cell (TAA05 Cell Injection) in the Treatment of Relapsed / Refractory Acute Myeloid Leukemia	NCT05445011	Phase 1	Other hematological tumor targets	Hematological tumor	Acute Myeloid Leukemia	Drug: Fludarabine + Cyclophosphamide + TAA05 Cell Injection	12	All	18 Years to 70 Years (Adult, Older Adult)	2022-06-14	2027-06-14
Recruiting	Study to Evaluate the Efficacy, Safety and Pharmacokinetics of CT041 Autologous CAR T-cell Injection	NCT04581473	Phase 1/2	Other solid tumor targets	Solid tumor	Gastric Adenocarcinoma	Drug: CT041 autologous CAR T-cell injection	192	All	18 Years to 75 Years (Adult, Older Adult)	2020-10-23	2038-06-30
						Pancreatic Cancer	Drug: Physician's Choice（Paclitaxel or Irinotecan or Apatinib or Anti-PD-1 antibody）
						Gastroesophageal Junction Adenocarcinoma
Recruiting	Immunotherapy for High Risk/Relapsed CD19+ Acute Lymphoblastic Leukaemia, B-cell Non-Hodgkin's Lymphoma (B-NHL) and Chronic Lymphocytic Leukaemia (CLL)/ Small Lymphocytic Lymphoma (SLL) Using CAR T-cells to Target CD19	NCT02935257	Phase 1	CD19	Hematological tumor	Leukemia, Lymphoblastic, Acute, Lymphoma	Biological: CD19CAT-41BBZ CAR T-cells	60	All	16 Years and older (Child, Adult, Older Adult)	2017-09-29	2033-12-01
Recruiting	CAR-T Cell Therapy, Mosunetuzumab and Polatuzumab for Treatment of Refractory/Relapsed Aggressive Non-Hodgkin's Lymphoma (NHL).	NCT05260957	Phase 2	CD19	Hematological tumor	Refractory Non-Hodgkin Lymphoma	Drug: Mosunetuzumab	40	All	18 Years to 80 Years (Adult, Older Adult)	2022-12-14	2027-12-01
						Relapsed Non Hodgkin Lymphoma	Drug: Polatuzumab
						Aggressive Non-Hodgkin Lymphoma	Biological: CAR-T Cell Therapy
Unknown †	CAR-T for r/r Malignant Tumors in Children	NCT04691349	Early Phase 1	N.A.	Hematological tumor	CAR-T	Drug: CAR-T	10	All	3 Years to 18 Years (Child, Adult)	2020-09-27	2021-09-26
						Child, Only
						Malignant Tumor
Recruiting	Assessment of Safety and Efficacy of IM19 for Recurrent or Refractory (R/R) Non-Hodgkin's Lymphoma(NHL) Patients	NCT04440436	Phase 1/2	CD19	Hematological tumor	NHL	Drug: IM19 CAR-T Cells	52	All	18 Years and older (Adult, Older Adult)	2020-06-04	2035-06-04
Not yet recruiting	CD147-CAR T Cells for Relapsed/Refractory T Cell Non-Hodgkin's Lymphoma	NCT05013372	Early Phase 1	CD147	Hematological tumor	T-cell Non-Hodgkin's Lymphoma	Drug: CD147- CAR T cells	12	All	18 Years to 65 Years (Adult, Older Adult)	2023-01-01	2025-01-01
Unknown †	Safety and Efficacy of IM21 Car-t Cells in Patients With Recurrent or Refractory BCMA Positive Multiple Myeloma	NCT03711864	Phase 1	BCMA	Hematological tumor	Multiple Myeloma	Biological: IM21 CAR-T cells	15	All	18 Years to 80 Years (Adult, Older Adult)	2019-02-25	2021-12-20
Recruiting	Human CD19 Targeted T Cells Injection(CD19 CAR-T) Therapy for Relapsed and Refractory B-cell Non-Hodgkin's Lymphoma	NCT05436223	Phase 2	CD19	Hematological tumor	B-cell Non-Hodgkin's Lymphoma	Drug: Human CD19Targeted T Cells Injection	100	All	18 Years and older (Adult, Older Adult)	2021-08-09	2026-08-09
Recruiting	Itacitinib Pre-modulation in DLBCL Receiving CAR T Cell Therapy	NCT05757219	Phase 2	CD19	Hematological tumor	Diffuse Large B Cell Lymphoma	Drug: Itacitinib	27	All	18 Years and older (Adult, Older Adult)	2023-02-23	2028-02-01
							Biological: Chimeric antigen receptor (CAR) T-cell therapy
Available	A Clinical Study of CAR-T Cells in the Treatment of Relapsed and Refractory Hematological Malignancies	NCT04008524		Other hematological tumor targets	Hematological tumor	Relapsed and Refractory Hematological Malignancies	Biological: CAR-T cells		All	Child, Adult, Older Adult
Recruiting	Study of B7-H3-Specific CAR T Cell Locoregional Immunotherapy for Diffuse Intrinsic Pontine Glioma/Diffuse Midline Glioma and Recurrent or Refractory Pediatric Central Nervous System Tumors	NCT04185038	Phase 1	B7-H3	Solid tumor	Central Nervous System Tumor	Biological: SCRI-CARB7H3(s); B7H3-specific chimeric antigen receptor (CAR) T cel	90	All	1 Year to 26 Years (Child, Adult)	2019-12-11	2041-05-01
						Diffuse Intrinsic Pontine Glioma
						Diffuse Midline Glioma
						(and 8 more...)
Unknown †	Senl_1904A and Senl_1904B Chimeric Antigen Receptor （CAR） T-Cell in the Treatment of r/ r Acute B Lymphocytic Leukemia	NCT03840317	Phase 1	CD19	Hematological tumor	Acute Lymphocytic Leukemia	Biological: Autologous CD19-targeting CAR T cells	20	All	3 Years to 65 Years (Child, Adult, Older Adult)	2019-01-02	2022-01-31
Completed	CD19 CAR T Cells in Patients With Relapsed or Refractory CD19 Positive B-cell Lymphoma	NCT03029338	Phase 1	CD19	Hematological tumor	Lymphomas Non-Hodgkin's B-Cell	Biological: CD19 CAR T cells	20	All	18 Years to 70 Years (Adult, Older Adult)	2017-06-08	2021-06-22
						Relapse
Recruiting	Senl-T7 CAR-T Cells for Treatment of Relapsed or Refractory CD7+ Lymphoma	NCT04928105	Not Applicable	CD7	Hematological tumor	Lymphoma, T-Cell	Biological: Senl-T7	100	All	2 Years to 70 Years (Child, Adult, Older Adult)	2021-01-27	2023-03-31
Unknown †	Multi-CAR T Cell Therapy in the Treatment of Multiple Myeloma	NCT03271632	Phase 1/2	Other hematological tumor targets	Hematological tumor	Multiple Myeloma	Biological: CAR T cells	20	All	18 Years to 80 Years (Adult, Older Adult)	2017-07-15	2020-12-31
Not yet recruiting	An Exploratory Clinical Study Evaluating the Safety and Efficacy of Anti CD30 CAR T Cells in Patients With CD30+ Relapsed/Refractory Lymphoma	NCT05208853	Early Phase 1	CD30	Hematological tumor	Hodgkin Lymphoma	Biological: Anti CD30 CAR-T Cell Injection	9	All	18 Years to 70 Years (Adult, Older Adult)	2022-02-10	2022-02-10
						NK/T Cell Lymphoma
						Peripheral T Cell Lymphoma, Unspecified
						(and 5 more...)
Recruiting	Study of AIC100 CAR T Cells in Relapsed/Refractory Thyroid Cancer	NCT04420754	Phase 1	Other solid tumor targets	Solid tumor	Anaplastic Thyroid Cancer	Biological: AIC100 CAR T Cells	24	All	18 Years and older (Adult, Older Adult)	2020-09-28	2024-12-01
						Relapsed/Refractory Poorly Differentiated Thyroid Cancer
Active, not recruiting	EGFR806-specific CAR T Cell Locoregional Immunotherapy for EGFR-positive Recurrent or Refractory Pediatric CNS Tumors	NCT03638167	Phase 1	EGFR	Solid tumor	Central Nervous System Tumor, Pediatric	Biological: EGFR806-specific chimeric antigen receptor (CAR) T cell	11	All	1 Year to 26 Years (Child, Adult)	2019-03-19	2040-03-01
						Glioma
						Ependymoma
						(and 6 more...)
Recruiting	Intravenous Autologous CD19 CAR-T Cells for R/R B-ALL	NCT03937544	Phase 2/3	CD19	Hematological tumor	Relapsed B Acute Lymphoblastic Leukaemia	Biological: CD19 CAR-T CELLS	10	All	13 Years to 65 Years (Child, Adult, Older Adult)	2019-03-19	2024-03-18
						Refractory B Acute Lymphoblastic Leukaemia	Drug: Cyclophosphamide
							Drug: Fludarabine
Unknown †	CAR T Cells Targeting CD30 Positive Lymphomas (4SCAR30273)	NCT02274584	Phase 1/2	CD30	Hematological tumor	Lymphomas	Genetic: Anti-CD30 CAR T cells	20	All	18 Years and older (Adult, Older Adult)	2014-03-01	2017-10-01
Recruiting	CD7 CAR T-cell for R/R CD7+ T Cell Lymphoma	NCT05059912	Phase 2	CD7	Hematological tumor	Refractory and Relapsed T Cell Lymphoma	Biological: Humanized CD7 CAR-T cells	20	All	18 Years and older (Adult, Older Adult)	2021-08-05	2024-08-03
Recruiting	Anti-mesothelin CAR-T Cells With Advanced Refractory Solid Tumors	NCT04981691	Phase 1	Mesothelin	Solid tumor	Refractory Malignant Solid Neoplasm	Biological: anti-MESO CAR T cells	12	All	18 Years to 80 Years (Adult, Older Adult)	2021-10-01	2022-07-09
Unknown †	CD19 Chimeric Antigen Receptor (CAR)-Modified T Cell Therapy in Treating Patients With B-cell Malignancies	NCT02965092	Phase 1/2	CD19	Hematological tumor	Acute Lymphoblastic Leukemia	Genetic: Second generation CAR-T cells	80	All	up to 70 Years (Child, Adult, Older Adult)	2015-12-02	2021-12-01
						B Cell Lymphoma
Recruiting	Multiple CAR-T Cell Therapy Targeting AML	NCT04010877	Phase 1/2	CD123, CD33, CLL-1	Hematological tumor	Acute Myeloid Leukemia	Biological: CLL-1, CD33 and/or CD123-specific CAR gene-engineered T cells	10	All	6 Months to 75 Years (Child, Adult, Older Adult)	2019-08-01	2023-12-31
Recruiting	Safety and Efficacy Evaluation of 4th Generation Safety-engineered CAR T Cells Targeting Sarcomas	NCT03356782	Phase 1/2	GD2, MUC1	Solid tumor	Sarcoma	Biological: Sarcoma-specific CAR-T cells	20	All	1 Year to 75 Years (Child, Adult, Older Adult)	2017-12-01	2023-12-31
						Osteoid Sarcoma
						Ewing Sarcoma
Unknown †	A Clinical Study on the Safety and Efficacy of CAR-T Therapy for the TM4SF1- and EpCAM-positive Solid Tumors	NCT04151186	Not Applicable	EpCAM	Solid tumor	Advanced Solid Tumor	Biological: TM4SF1- and EpCAM-positive chimeric antigen receptor T-cell therapy	72	All	18 Years to 75 Years (Adult, Older Adult)	2019-11-20	2021-11-20
						Neoplasms
Recruiting	BAFFR Targeting CAR-T Cells for the Treatment of Relapsed or Refractory B-cell ALL	NCT04690595	Phase 1	Other hematological tumor targets	Hematological tumor	Relapsed or Refractory B-cell Acute Lymphoblastic Leukemia	Biological: BAFFR-CAR T cells	24	All	18 Years and older (Adult, Older Adult)	2021-05-18	2026-11-18
Recruiting	HER2-specific CAR T Cell Locoregional Immunotherapy for HER2-positive Recurrent/Refractory Pediatric CNS Tumors	NCT03500991	Phase 1	HER2	Solid tumor	Central Nervous System Tumor, Pediatric	Biological: HER2-specific chimeric antigen receptor (CAR) T cell	48	All	1 Year to 26 Years (Child, Adult)	2018-07-26	2039-07-26
						Glioma
						Ependymoma
						(and 6 more...)
Recruiting	ThisCART19A for B-NHL Relapsed After Auto-CAR T	NCT05691153	Phase 1	CD19	Hematological tumor	CAR	Drug: ThisCART19A with Dose Level 1	20	All	18 Years to 75 Years (Adult, Older Adult)	2022-12-01	2025-11-30
						B Cell Lymphoma	Drug: ThisCART19A with Dose Level 2
						Relapsed Non-Hodgkin Lymphoma
Recruiting	Molecular-genetic Characterization in Patients Undergoing CAR-T Cell Infusion	NCT05807789		Other hematological tumor targets	Hematological tumor	Hematologic Malignancy		150	All	18 Years to 70 Years (Adult, Older Adult)	2023-02-23	2027-05-31
Unknown †	A Study to Assess CD19-targeted Immunotherapy T Cells in Patients With Relapsed or Refractory CD19+ B Cell Leukemia	NCT02672501	Phase 1/2	CD19	Hematological tumor	Leukemia, B-Cell	Drug: anti-CD19-CAR-T cells	30	All	1 Year to 70 Years (Child, Adult, Older Adult)	2016-01-01	2019-12-01
Recruiting	French Register Of Patients With Hemopathy Eligible For CAR-T Cell Treatment (DESCAR-T)	NCT04328298		N.A.	Hematological tumor	Hematopathology Eligible or CAR-t Cell Treatment		1800	All	0 Years to 99 Years (Child, Adult, Older Adult)	2019-12-19	2038-12-19
Unknown †	MESO-CAR T Cells Therapy for Relapsed and Refractory Epithelial Ovarian Cancer	NCT03916679	Phase 1/2	Other solid tumor targets	Solid tumor	Ovarian Cancer	Biological: anti-MESO CAR-T cells	20	Female	18 Years to 70 Years (Adult, Older Adult)	2019-04-20	2023-04-20
Unknown †	Evaluation of 4th Generation Safety-designed CAR T Cells Targeting High-risk and Refractory B Cell Lymphomas	NCT02247609	Phase 1/2	CD19	Hematological tumor	B-cell Lymphomas	Genetic: Anti-CD19 CAR T cells	20	All	18 Years and older (Adult, Older Adult)	2014-01-01	2017-10-01
Recruiting	GPC3 Targeted CAR-T Cell Therapy in Advanced GPC3 Expressing Hepatocellular Carcinoma (HCC)	NCT05003895	Phase 1	GPC3	Solid tumor	Hepatocellular Carcinoma	Drug: Cyclophosphamide	38	All	18 Years and older (Adult, Older Adult)	2021-12-08	2025-12-31
						Hepatocellular Cancer	Biological: CAR-T cell
						Metastatic Hepatocellular Carcinoma	Drug: Fludarabine
Recruiting	Safety of Autologous Humanized Anti-CD19 and Anti-CD20 Dual Specific CAR-T Cells in Adult Patients With Diffuse Large B-cell Lymphoma	NCT04215016	Phase 1	CD20, CD19	Hematological tumor	Relapsed or Refractory DLBCL Patients With Either CD19 or CD20 Positive	Biological: Autologous humanized anti-CD19 and anti-CD20 dual specific CAR-T Cells	18	All	18 Years and older (Adult, Older Adult)	2019-12-01	2024-12-01
Unknown †	Immunotherapy With Bispecific CAR-T Cells for B-Cell Lymphoma, ALL and CLL	NCT03271515	Phase 1	CD20, CD19	Hematological tumor	Leukemia	Biological: anti-CD19 anti-CD20 Bispecific CAR-T	20	All	18 Years to 70 Years (Adult, Older Adult)	2021-03-01	2023-03-01
						Lymphoma
Recruiting	Genetically Engineered Cells (Anti-CD19/CD20/CD22 CAR T-cells) for the Treatment of Relapsed or Refractory Lymphoid Malignancies	NCT05418088	Phase 1	CD20, CD22, CD19	Hematological tumor	Recurrent Acute Lymphoblastic Leukemia	Biological: Anti-CD19/CD20/CD22 CAR T-Cells	36	All	18 Years and older (Adult, Older Adult)	2022-06-30	2024-12-31
						Recurrent B Acute Lymphoblastic Leukemia	Drug: Cyclophosphamide
						Recurrent B-Cell Prolymphocytic Leukemia	Drug: Fludarabine Phosphate
						(and 13 more...)
Unknown †	An Exploratory Clinical Trial of Autologous Humanized Anti-cluster of Differentiation Antigen 19/20(CD19/CD20) Dual Specific CAR-T Cells Injection	NCT04486872	Phase 1	CD20, CD19	Hematological tumor	Diffuse Large B Cell Lymphoma	Biological: Autologous humanized anti-CD19 and anti-CD20 dual specific CAR-T Cells	18	All	18 Years and older (Adult, Older Adult)	2020-07-25	2022-06-25
Not yet recruiting	Real-Time Monitoring of Circulating Tumor DNA and Study of Prognostic Factors in Patients Treated With CAR-T Cells	NCT05675982	Not Applicable	CD19	Hematological tumor	Diffuse Large B Cell Lymphoma	Other: CAR-T cells monitoring	40	All	18 Years and older (Adult, Older Adult)	2023-01-02	2026-01-02
Recruiting	Multi-CAR-T Cells Targeting B Cell Lymphomas	NCT04429438	Phase 1/2	GD2, PSMA, CD20, CD22, CD70, CD19	Solid tumor	B Cell Lymphoma (BCL)	Biological: 4SCAR19 and 4SCAR20/22/70/PSMA/13/79b/GD2	11	All	6 Months to 75 Years (Child, Adult, Older Adult)	2020-06-01	2023-12-31
Unknown †	CAR T and PD-1 Knockout Engineered T Cells for Esophageal Cancer	NCT03706326	Phase 1/2	MUC1	Solid tumor	Advanced Esophageal Cancer	Biological: Anti-MUC1 CAR-T cells	20	All	18 Years to 80 Years (Adult, Older Adult)	2018-09-28	2021-09-28
							Biological: PD-1 knockout Engineered T cells
							Combination Product: CAR-T combined with PD-1 Knockout T cells
Recruiting	Genetically Modified T-cells (CMV-Specific CD19-CAR T-cells) Plus a Vaccine (CMV-MVA Triplex) Following Stem Cell Transplantation for the Treatment of Intermediate or High Grade B-cell Non-Hodgkin Lymphoma	NCT05432635	Phase 1	CD19	Hematological tumor	B-Cell Non-Hodgkin Lymphoma	Biological: Anti-CD19-CAR CMV-specific T-lymphocytes	15	All	18 Years and older (Adult, Older Adult)	2022-09-07	2027-04-25
						Diffuse Large B-Cell Lymphoma	Procedure: Autologous Hematopoietic Stem Cell Transplantation
						Mantle Cell Lymphoma	Biological: Multi-peptide CMV-Modified Vaccinia Ankara Vaccine
						(and 5 more...)	Procedure: Myeloablative Conditioning
Recruiting	MM CAR-T to Upgrade Response BMTCTN1902	NCT05032820	Phase 2	BCMA	Hematological tumor	Multiple Myeloma	Drug: Lenalidomide and bb2121	40	All	18 Years to 71 Years (Adult, Older Adult)	2022-01-05	2025-02-01			Study Protocol and Statistical Analysis Plan
															Informed Consent Form: Informed Consent to Participate in Research
															Informed Consent Form: Pregnancy Partner Informed Consent Form
Recruiting	Autologous Cells Derived Anti-CD19 CAR-Engineered T Cells With Concurrent BTK Inhibitor for B Cell Lymphoma	NCT05020392	Phase 3	CD19	Hematological tumor	Diffuse Large B Cell Lymphoma	Drug: BTK inhibitor+ Fludarabine + Cyclophosphamide + CAR-T-CD19 Cells	24	All	18 Years to 70 Years (Adult, Older Adult)	2021-09-14	2024-10-13
						Mantle Cell Lymphoma	Drug: Fludarabine + Cyclophosphamide + CAR-T-CD19 Cells
						Chronic Lymphocytic Leukemia
						(and 2 more...)
Unknown †	A Feasibility and Safety Study of Concomitant Therapy With Allo-CAR-T Cells and Allo-HSCT in Patients With Relapse or Refractory Leukemia	NCT03463928	Phase 1	CD19	Hematological tumor	B Cell Leukemia	Biological: donor-derived CD19/22 bispecific CAR-T cells or CD19-directed CAR-T cells; donor-derived-HSCT	10	All	12 Years to 60 Years (Child, Adult)	2017-10-08	2019-12-01
Recruiting	Humanized CD7 CAR T-cell Therapy for r/r CD7+ Acute Leukemia	NCT04762485	Phase 1/2	CD7	Hematological tumor	T Lymphoblastic Leukemia/Lymphoma	Biological: Humanized CD7 CAR-T cells	20	All	12 Years to 65 Years (Child, Adult, Older Adult)	2021-06-01	2024-02-28
						Mixed Phenotype Acute Leukemia
						Acute Myeloid Leukemia
Active, not recruiting	Anti-CD19/BCMA Bispecific CAR-T Cell Therapy for R/R POMES	NCT03879382	Phase 1	BCMA, CD19	Hematological tumor	POMES Syndrome	Biological: anti-CD19/BCMA CAR-T cells	10	All	18 Years and older (Adult, Older Adult)	2019-02-27	2022-05-30
						Relapsed and Refractory POMES Syndrome	Drug: Fludarabine
							Drug: Cyclophosphamide
Recruiting	Anti-CD19 CAR in PiggyBac Transposon-Engineered T Cells for Relapsed/Refractory B-cell Lymphoma or B-cell Acute Lymphoblastic Leukemia	NCT04289220	Phase 1	CD19	Hematological tumor	B Cell Lymphoma	Biological: Anti-CD19 CAR-T Cells Injection	10	All	18 Years to 70 Years (Adult, Older Adult)	2020-03-15	2023-09-15
						B-cell Acute Lymphoblastic Leukemia
Unknown †	CAR T Cells for Refractory B Cell Malignancy	NCT02963038	Phase 1/2	CD19	Hematological tumor	B-Cell Leukemia	Biological: Autologous CD19-targeting CAR T cells	10	All	1 Year to 70 Years (Child, Adult, Older Adult)	2016-06-01	2021-06-01
						B-Cell Lymphoma
Recruiting	A Study of C-CAR039 in Patients With Relapsed or Refractory B-Cell Non-Hodgkin Lymphoma	NCT05421663	Phase 1	CD20, CD19	Hematological tumor	B Cell Non-Hodgkin's Lymphoma	Biological: CD19/CD20-directed CAR-T cells	15	All	18 Years and older (Adult, Older Adult)	2022-08-09	2038-07-01
Recruiting	A Trial to Evaluate the Safety and Efficacy of CLDN6 CAR-T +/- CLDN6 RNA-LPX	NCT04503278	Phase 1/2	Other solid tumor targets	Solid tumor	Solid Tumor	Biological: CLDN6 CAR-T/CLDN6 CAR-T(A)	96	All	18 Years and older (Adult, Older Adult)	2020-09-16	2036-09-01
							Biological: CLDN6 RNA-LPX
Unknown †	CD19-directed CAR T Cells Therapy in Relapsed/Refractory B Cell Malignancy	NCT02537977	Phase 1/2	CD19	Hematological tumor	Leukemia	Biological: CD19-directed CAR-T cells	60	All	6 Years to 85 Years (Child, Adult, Older Adult)	2015-07-01	2020-06-01
						Lymphoma
Recruiting	Anti-FLT3 CAR T-cell Therapy in FLT3 Positive Relapsed/Refractory Acute Myeloid Leukemia	NCT05023707	Phase 1/2	Other hematological tumor targets	Hematological tumor	Acute Myeloid Leukemia	Biological: anti-FLT3 CAR-T	5	All	16 Years to 65 Years (Child, Adult, Older Adult)	2021-12-31	2025-06-30
Not yet recruiting	Determining the Mechanisms of Loss of CAR T Cell Persistence	NCT05809284		CD19	Hematological tumor	Acute Lymphoblastic Leukemia With Failed Remission		50	All	up to 25 Years (Child, Adult)	2023-05-31	2025-12-01
						Acute Lymphoblastic Leukemia Not Having Achieved Remission
						Acute Lymphoblastic Leukemia, Pediatric
						(and 2 more...)
Recruiting	Evaluate the Safety of UF-KURE19 Cells in Non-Hodgkin Lymphomas	NCT05400109	Phase 1	CD19	Hematological tumor	Non Hodgkin Lymphoma	Biological: UF-KURE19 CAR-T cells	10	All	18 Years and older (Adult, Older Adult)	2023-10-01	2026-12-01
							Drug: Fludarabine
							Drug: Cyclophosphamide
Recruiting	B7-H3 CAR-T for Recurrent or Refractory Glioblastoma	NCT04077866	Phase 1/2	B7-H3	Solid tumor	Recurrent Glioblastoma	Drug: Temozolomide	40	All	18 Years to 75 Years (Adult, Older Adult)	2023-06-01	2025-08-01
						Refractory Glioblastoma	Biological: B7-H3 CAR-T
Unknown †	PD-1 Antibody Expressing CAR T Cells for Mesothelin Positive Advanced Malignancies	NCT03030001	Phase 1/2	Mesothelin	Solid tumor	Solid Tumor, Adult	Biological: PD-1 antibody expressing mesothelin specific CAR-T cells	40	All	18 Years to 80 Years (Adult, Older Adult)	2017-02-15	2019-02-01
						Advanced Cancer
Unknown †	Chimeric Antigen Receptor (CAR)-Modified T Cell Therapy in Treating Patients With Acute Lymphoblastic Leukemia	NCT02186860	Phase 1	CD19	Hematological tumor	Acute Lymphoblastic Leukemia	Biological: CAR-T cells	5	All	18 Years to 65 Years (Adult, Older Adult)	2016-07-01	2021-12-01
Not yet recruiting	Clinical Study of Targeting CD19 and CD22 Chimeric Antigen Receptor T Lymphocytes in the Treatment of Recurrent or Refractory B Cell Non-Hodgkin Lymphoma	NCT04626908	Phase 1/2	CD22, CD19	Hematological tumor	Relapsed and Refractory	Drug: GC022F CAR-T cells	18	All	18 Years to 75 Years (Adult, Older Adult)	2020-11-20	2023-06-30
						Lymphoid Hematological Malignancies
Recruiting	CAR-T Cell Therapy Targeting to CD19 for R/R ALL	NCT03919240	Phase 1/2	CD19	Hematological tumor	Acute Lymphoblastic Leukemia With Failed Remission	Biological: CAR T-cell therapy	50	All	Child, Adult, Older Adult	2015-12-01	2023-12-31
Recruiting	ePRO for the Timely Detection of Side Effects in Cancer Patients Undergoing CAR T Immunotherapy	NCT05354973		N.A.	Hematological tumor	Patient Reported Outcome Measures	Device: Consilium CareTM	11	All	18 Years and older (Adult, Older Adult)	2022-03-21	2023-04-30
						CAR T-Cell Therapy
Unknown †	Study Evaluating the Efficacy and Safety With CD19CAR-T for Relapsed or Refractory Non-Hodgkin Lymphoma	NCT04012892	Phase 1	CD19	Hematological tumor	Relapsed Non-Hodgkin Lymphoma	Combination Product: CD19 CART	12	All	18 Years to 65 Years (Adult, Older Adult)	2019-05-01	2021-06-01
						Refractory Non-Hodgkin Lymphoma
Unknown †	Study Evaluating the Efficacy and Safety With CD19CAR-T for Relapsed or Refractory Acute Lymphoblastic Leukemia	NCT04012879	Phase 1	CD19	Hematological tumor	Relapsed Acute Lymphoblastic Leukemia	Combination Product: CD19 CART	12	All	18 Years to 65 Years (Adult, Older Adult)	2019-05-01	2021-06-30
						Refractory Acute Lymphoblastic Leukemia
Unknown †	CD19-targeting CAR T Cells in Relapsed or Refractory CD19 Positive B-cell Malignancies	NCT03559439	Phase 1	CD19	Hematological tumor	B-cell Malignancy	Biological: CD19 CAR T	9	All	18 Years to 75 Years (Adult, Older Adult)	2018-04-24	2021-12-31
						B-cell Lymphoma
						B-Cell Acute Lymphoblastic Leukaemia
Unknown †	Evaluate the Safety and Efficacy of CAR-T in the Treatment of Pancreatic Cancer.	NCT03267173	Early Phase 1	CEA, EGFRvIII, HER2, Mesothelin, PSCA, MUC1	Solid tumor	Pancreatic Cancer	Drug: Chimeric antigen receptor T cell	10	Male	18 Years to 65 Years (Adult, Older Adult)	2017-06-15	2019-06-01
						CAR
Active, not recruiting	Pilot Study of T-APCs Following CAR T Cell Immunotherapy for CD19+ Leukemia	NCT03186118	Phase 1	CD19	Hematological tumor	CD 19+ Acute Leukemia	Biological: T-cell Antigen Presenting Cells expressing truncated CD19 (T-APC)	30	All	1 Year to 30 Years (Child, Adult)	2017-08-04	2033-07-01
Completed	CD19-targeting, 3rd Generation CAR T Cells for Refractory B Cells Malignancy	NCT03068416	Phase 2	CD19	Hematological tumor	B-cell Leukemia	Biological: CAR T cells	24	All	0 Years to 100 Years (Child, Adult, Older Adult)	2017-09-18	2021-08-19
						B-Cell Lymphoma
Unknown †	Sequential Infusion of Anti-CD19 and Anti-CD20 CAR-T Cells Against Relapsed and Refractory B-cell Lymphoma	NCT03207178	Phase 1/2	CD20, CD19	Hematological tumor	Recurrent or Refractory B Cell Malignancy	Biological: Mixed CD19/CD20 CAR-T Transfer	20	All	18 Years to 70 Years (Adult, Older Adult)	2017-03-01	2020-02-28
Recruiting	Iomab-ACT: A Pilot Study of 131-I Apamistamab Followed by CD19-Targeted CAR T-Cell Therapy for Patients With Relapsed or Refractory B-Cell Acute Lymphoblastic Leukemia or Diffuse Large B-Cell Lymphoma	NCT04512716	Early Phase 1	CD19	Hematological tumor	B-ALL	Drug: 131-I Apamistamab	6	All	18 Years and older (Adult, Older Adult)	2021-02-02	2024-01-01
						DLBCL	Biological: CAR T-cell
						B ALL
						(and 8 more...)
Not yet recruiting	A Study of GC019F CAR-T Cell Immunotherapy for Relapsed or Refractory B- ALL	NCT04595162	Phase 1	CD19	Hematological tumor	B-cell Acute Lymphoblastic Leukemia	Biological: GC019F	12	All	18 Years to 70 Years (Adult, Older Adult)	2021-03-15	2035-12-15
Terminated	P-BCMA-101 Tscm CAR-T Cells in the Treatment of Patients With Multiple Myeloma (MM)	NCT03288493	Phase 1/2	BCMA	Hematological tumor	Multiple Myeloma	Biological: P-BCMA-101 CAR-T cells	105	All	18 Years and older (Adult, Older Adult)	2017-09-20	2022-04-27
							Drug: Rimiducid
Unknown †	Assessment of Safety and Efficacy of IM19 for Relapsed or Refractory NHL Patients	NCT03528421	Phase 1	CD19	Hematological tumor	Non Hodgkin Lymphoma	Biological: IM19	30	All	18 Years and older (Adult, Older Adult)	2018-05-22	2020-05-01
							Drug: Fludarabine
							Drug: Cyclophosphamide
Enrolling by invitation	Long-term Follow-up of Patients Treated With Autologous T Cells Genetically Modified	NCT03628612	Phase 2	N.A.	Hematological tumor	Patients Followed for up to 15 Years Following Their First Dose of AUTO CAR T Cell Therapy	Biological: AUTO CAR T cell therapy	500	All	1 Year and older (Child, Adult, Older Adult)	2018-08-03	2043-12-01
						Multiple Myeloma
						DLBCL
						(and 2 more...)
Completed	CD19 CAR T Cells in Patients With Resistant or Refractory CD19+ Acute Lymphoblastic Leukemia	NCT02975687	Phase 1	CD19	Hematological tumor	Acute Lymphoblastic Leukemia, Adult B-Cell	Biological: CD19 CAR T cells	20	All	18 Years to 70 Years (Adult, Older Adult)	2016-11-01	2018-12-31
						Acute Lymphoblastic Leukaemia Recurrent
Withdrawn	Safety and Efficacy of Dual Specificity CD19 and CD22 CAR-T Cell Immunotherapy in R/R Acute B Lymphoblastic Leukemia	NCT04094766	Phase 1	CD22, CD19	Hematological tumor	Refractory B Acute Lymphoblastic Leukemia	Drug: Dual Specificity CD19 and CD22 CAR-T Cell Immunotherapy	0	All	14 Years to 60 Years (Child, Adult)	2017-08-01	2020-08-30
						Relapse B Acute Lymphoblastic Leukemia
Unknown †	Efficacy and Safety Evaluation of IM19 CAR-T Cell Therapy for MRD+ After Transplantation	NCT04336501	Not Applicable	CD19	Hematological tumor	Leukemia	Biological: IM19 CAR-T	20	All	3 Years to 65 Years (Child, Adult, Older Adult)	2019-01-01	2021-12-01
Recruiting	Impact of Treatment With Targeted Therapies on the Generation of CAR T Cells in CLL Patients	NCT04640909	Not Applicable	CD19	Hematological tumor	CLL	Other: Peripheral blood samples withdrawal	23	All	18 Years and older (Adult, Older Adult)	2021-10-01	2024-10-01
						Chronic Lymphocytic Leukemia
Unknown †	A Study of GC022F CAR-T Cell Immunotherapy for Relapsed or Refractory B- ALL	NCT04129099	Early Phase 1	CD22, CD19	Hematological tumor	B-cell Acute Lymphoblastic Leukemia	Biological: GC022F	18	All	2 Years to 70 Years (Child, Adult, Older Adult)	2019-10-22	2022-06-01
Active, not recruiting	P-PSMA-101 CAR-T Cells in the Treatment of Subjects With Metastatic Castration-Resistant Prostate Cancer (mCRPC) and Advanced Salivary Gland Cancers (SGC)	NCT04249947	Phase 1	PSMA	Solid tumor	Prostatic Neoplasms, Castration-Resistant	Biological: P-PSMA-101 CAR-T cells	60	All	18 Years and older (Adult, Older Adult)	2020-02-28	2036-09-01
						Neoplasms by Histologic Type	Drug: Rimiducid
						Neoplasms, Prostate
						(and 14 more...)
Recruiting	Extracorporeal Cytokine Adsorption as Additive Treatment of CAR-T Associated Cytokine Release Syndrome (CRS)	NCT04048434	Not Applicable	N.A.	Hematological tumor	Cytokine Release Syndrome	Device: Cytosorb	34	All	18 Years to 100 Years (Adult, Older Adult)	2021-06-01	2024-09-01
						CAR-T
Recruiting	Clinical Study of Targeting CD7 CAR-T Cells in the Treatment of Autoimmune Diseases	NCT05239702	Early Phase 1	CD7	Hematological tumor	Crohn Disease	Biological: CD7 CAR T-cells	75	All	Child, Adult, Older Adult	2022-02-28	2024-12-01
						Ulcerative Colitis
						Dermatomyositis
						(and 2 more...)
Recruiting	IMC001 for Clinical Research on Advanced Digestive System Malignancies	NCT05028933	Phase 1	EpCAM	Solid tumor	Advanced Hepatocellular Carcinoma	Drug: EPCAM CAR-T	48	All	18 Years to 70 Years (Adult, Older Adult)	2021-09-30	2024-12-31
						Advanced Colorectal Cancer
						Advanced Gastric Cancer
						Advanced Pancreatic Cancer
Unknown †	A Clinical Research of CD22-Targeted CAR-T in B Cell Malignancies	NCT03999697	Phase 1	CD22	Hematological tumor	Diffuse Large B Cell Lymphoma	Drug: Autologous chimeric antigen receptor T cell transfusing agent targeting CD22	10	All	3 Years to 70 Years (Child, Adult, Older Adult)	2018-12-01	2020-12-01
						Follicular Lymphoma
						Primary Cutaneous Follicle Centre Lymphoma
						(and 4 more...)
Recruiting	Non-gene Edited Anti-CD7 CAR T Cells for Relapsed/Refractory T Cell Malignances	NCT04934774	Phase 1	CD7	Hematological tumor	T-cell Acute Lymphoblastic Leukemia	Biological: CD7 CAR T cells	20	All	18 Years and older (Adult, Older Adult)	2020-12-01	2023-06-01
						T-cell Acute Lymphoblastic Lymphoma
						T-cell Non-Hodgkin Lymphoma
Unknown †	Memory-enriched CAR-T Cells Immunotherapy for B Cell Lymphoma	NCT02652910	Phase 1/2	CD19	Hematological tumor	Recurrent Adult Diffuse Large Cell Lymphoma	Drug: CD19.CAR-T cells	20	All	18 Years to 70 Years (Adult, Older Adult)	2015-12-01	2019-12-01
						Recurrent Follicular Lymphoma
						Recurrent Mantle Cell Lymphoma
						(and 6 more...)
Recruiting	Optimizing Cellular and Humoral Immunity by Vaccinating With PCV13 Before and After CAR-T Therapy	NCT04745559	Phase 2	CD19	Hematological tumor	Diffuse Large-Cell Lymphoma	Biological: Pneumococcal conjugate vaccine (PCV13)	26	All	18 Years and older (Adult, Older Adult)	2021-02-18	2025-02-01
						Primary Mediastinal Large B-Cell Lymphoma (PMBCL)	Biological: CD19 targeted CAR T Cell Therapy
						Transformed Follicular Lymphoma (TFL)
						(and 2 more...)
Unknown †	A Study of GC022F CAR-T Cell Immunotherapy for Relapsed or Refractory B- NHL	NCT04412174	Early Phase 1	CD22, CD19	Hematological tumor	B-cell Non Hodgkin Lymphoma	Biological: GC022F	18	All	18 Years to 70 Years (Adult, Older Adult)	2020-06-01	2022-12-01
Not yet recruiting	Safety and Efficacy of ThisCART19A Bridging Hematopoietic Stem Cell Transplantation in Patients With Refractory or Relapsed B-cell Acute Lymphoblastic Leukemia	NCT05576181	Phase 1	CD19	Hematological tumor	Allogeneic, CAR-T, Protein Sequestration, Non-gene Edited	Drug: ThisCART19A	19	All	14 Years to 75 Years (Child, Adult, Older Adult)	2022-10-15	2025-07-22
							Drug: Fludarabine Oral Tablet
							Drug: Cyclophosphamide
							(and 2 more...)
Recruiting	Multi-centers, Open-Label, Phase 2 Study to Evaluate the Efficacy and Safety of Donor-Derived CD7 CAR T Cells in Subjects With Relapsed or Refractory T-cell Leukemia/Lymphoma	NCT04689659	Phase 2	CD7	Hematological tumor	T-cell Leukemia/Lymphoma	Biological: chimeric antigen receptor T cell treatment	70	All	1 Year to 70 Years (Child, Adult, Older Adult)	2021-02-01	2023-02-01
						Refractory T Lymphoblastic Leukemia/Lymphoma
						Relapse/Recurrence
Recruiting	TriPRIL CAR T Cells in Multiple Myeloma	NCT05020444	Phase 1	Other hematological tumor targets	Hematological tumor	Multiple Myeloma	Drug: TriPRIL CAR T Cells	18	All	18 Years and older (Adult, Older Adult)	2021-10-05	2025-01-01
						Multiple Myeloma in Relapse	Drug: Cyclophosphamide
						Refractory Multiple Myeloma	Drug: Fludarabine
Not yet recruiting	Anti-ALPP CAR-T Cells Immunotherapy for Ovarian and Endometrial Cancer	NCT04627740	Phase 1/2	Other solid tumor targets	Solid tumor	Ovarian Cancer	Drug: Retroviral vector-transduced autologous T cells to express anti-ALPP CARs	20	Female	18 Years to 70 Years (Adult, Older Adult)	2020-12-01	2023-12-31
						Endometrial Cancer
Recruiting	CD30 Targeted CAR-T in Treating CD30-Expressing Lymphomas	NCT03383965	Phase 1	CD30	Hematological tumor	Hodgkin Lymphoma	Biological: ICAR30 T cells	20	All	2 Years to 80 Years (Child, Adult, Older Adult)	2017-03-01	2025-12-31
						Anaplastic Large Cell Lymphoma
Terminated	Study of Adoptive Cellular Therapy Using Autologous T Cells Transduced With Lentivirus to Express a CD33 Specific Chimeric Antigen Receptor in Patients With Relapsed or Refractory CD33-Positive Acute Myeloid Leukemia	NCT03126864	Phase 1	CD33	Hematological tumor	Hematopoietic/Lymphoid Cancer	Procedure: Leukapheresis	11	All	1 Year to 80 Years (Child, Adult, Older Adult)	2017-08-04	2019-10-10
						Acute Myeloid Leukemia	Drug: Fludarabine
							Drug: Cyclophosphamide
							Biological: CD33-CAR-T Cell Infusion
Unknown †	CAR T Cells in Treating Patients With Malignant Gliomas Overexpressing EGFR	NCT02331693	Phase 1	EGFR	Solid tumor	Advanced Glioma	Biological: anti-EGFR CAR T	10	All	18 Years to 70 Years (Adult, Older Adult)	2014-12-01	2016-12-01
Not yet recruiting	A Study to Evaluate the Safety, Tolerance and Initial Efficacy of EGFRvIII CAR-T on Glioblastoma	NCT05802693	Early Phase 1	EGFRvIII	Solid tumor	Recurrent Glioblastoma	Drug: Targeted Epidermal Growth Factor Receptor Variant III(EGFRvIII) autochimeric antigen receptor T cell injection	22	All	18 Years to 70 Years (Adult, Older Adult)	2023-04-15	2025-04-14
Recruiting	Phase 1 Study of BAFF CAR-T Cells (LMY-920) for Non-Hodgkin Lymphoma	NCT05312801	Phase 1	CD19	Hematological tumor	Lymphoma, Non-Hodgkin Lymphoma, B-Cell	Drug: BAFF CAR-T	20	All	18 Years and older (Adult, Older Adult)	2023-01-23	2024-09-02
Terminated	CAR-T Cells Therapy in Relapsed/Refractory Multiple Myeloma	NCT03473496	Not Applicable	BCMA, CD38	Hematological tumor	Relapsed/Refractory Multiple Myeloma(MM)	Biological: CART therapy in Relapsed/Refractory multiple myeloma	2	All	18 Years and older (Adult, Older Adult)	2018-03-01	2020-01-31
Recruiting	Phase 1/2 Study of CD19 Chimeric Antigen Receptor T-cell (CD19 CAR-T) for Relapsed or Refractory B-cell Lymphoma	NCT05326243	Phase 1/2	CD19	Hematological tumor	Diffuse Large B Cell Lymphoma	Biological: CD19-targeted chimeric antigen receptor T-cell	49	All	14 Years to 70 Years (Child, Adult, Older Adult)	2022-05-31	2024-09-24
						Primary Mediastinal Large B Cell Lymphoma
						Large B-cell Lymphoma
						(and 2 more...)
Recruiting	CD40 Ligand Expressing MSLN-CAR T Cell Therapy in MSLN Positive Advanced/Metastatic Solid Tumors	NCT05693844	Phase 1/2	Mesothelin	Solid tumor	Advanced or Metastatic Solid Tumors	Biological: CD40 ligand expressing MSLN-CAR T cells	30	All	18 Years to 75 Years (Adult, Older Adult)	2023-01-20	2025-12-31
							Drug: Albumin-bound paclitaxel
							Drug: Cyclophosphamide
							Drug: Fludarabine
Unknown †	Autologous CD19 CAR T Cells in Relapsed or Refractory B-cell Lymphoma	NCT02842138	Phase 1	CD19	Hematological tumor	B-cell Lymphoma	Biological: autologous anti-CD19 CAR T cells	25	All	18 Years and older (Adult, Older Adult)	2016-06-01	2019-08-01
Recruiting	A Feasibility and Safety Study of Dual Specificity CD19 and CD22 CAR-T Cell Immunotherapy for CD19+CD22+ Leukemia	NCT03330691	Phase 1	CD22, CD19	Hematological tumor	Leukemia	Biological: Patient-derived CD19- and CD22 specific CAR	80	All	up to 30 Years (Child, Adult)	2017-11-03	2035-03-03
						Lymphoma
Terminated	CAR-T Cells Therapy in Relapsed/Refractory Acute Myeloid Leukemia	NCT03473457	Not Applicable	CD123, CD33, CD38	Hematological tumor	Relapsed/Refractory Acute Myeloid Leukemia(AML)	Biological: CART therapy in Acute myeloid leukemia(AML)	2	All	6 Months and older (Child, Adult, Older Adult)	2018-04-01	2020-12-31
Terminated	A Safety and Efficacy Study of Defibrotide in the Prevention of Chimeric Antigen Receptor-T-cell-associated Neurotoxicity	NCT03954106	Phase 2	CD19	Hematological tumor	DLBCL	Drug: Defibrotide	25	All	18 Years and older (Adult, Older Adult)	2019-10-04	2020-09-30	2021-12-09	Has Results	Study Protocol
						Neurotoxicity Syndromes									Statistical Analysis Plan
Unknown †	A Clinical Research of CAR T Cells Targeting CEA Positive Cancer	NCT02349724	Phase 1	CEA	Solid tumor	Lung Cancer	Biological: Anti-CEA-CAR T	75	All	18 Years to 80 Years (Adult, Older Adult)	2014-12-01	2019-12-01
						Colorectal Cancer
						Gastric Cancer
						(and 2 more...)
Unknown †	MESO-CAR T Cells Therapy for Relapsed and Refractory Ovarian Cancer	NCT03799913	Early Phase 1	Other solid tumor targets	Solid tumor	Ovarian Cancer	Biological: anti-MESO CAR-T cells	20	Female	18 Years to 70 Years (Adult, Older Adult)	2019-04-10	2022-04-01
							Drug: Fludarabine
							Drug: Cyclophosphamide
Recruiting	ALaCART-B: Acute Leukemia and Chimeric Antigen Receptor-T Cell Therapy for B-lymphoblastic Leukemia.	NCT05038696	Phase 1	Other hematological tumor targets	Hematological tumor	Lymphoblastic Leukemia, Acute, Childhood	Biological: CAR T-cell therapy	40	All	6 Months to 80 Years (Child, Adult, Older Adult)	2021-04-28	2026-08-01
						Lymphoblastic Leukemia
						Lymphoblastic Leukemia, Acute Adult
						(and 3 more...)
Recruiting	Safety and Efficacy of OC-1 Therapy in Patients With R/R T-ALL/LL	NCT05679895	Phase 1	Other hematological tumor targets	Hematological tumor	T-cell Acute Lymphoblastic Leukemia	Biological: CD1a-CAR T	12	All	2 Years and older (Child, Adult, Older Adult)	2023-01-31	2026-01-25
						Lymphoblastic T-Cell Lymphoma
Recruiting	CAR-T Followed by Bispecific Antibodies	NCT04889716	Phase 2	CD20, CD19	Hematological tumor	Large B-cell Lymphoma	Drug: mosunetuzumab	42	All	18 Years and older (Adult, Older Adult)	2021-11-05	2025-12-31
							Drug: glofitamab
							Drug: obinutuzumab
Unknown †	A Study of GC022 CAR-T Cell Immunotherapy for Relapsed or Refractory B- ALL	NCT03825731	Early Phase 1	CD22, CD19	Hematological tumor	B-cell Acute Lymphoblastic Leukemia	Biological: GC022	20	All	2 Years to 70 Years (Child, Adult, Older Adult)	2019-01-17	2019-09-16
Unknown †	Pilot Study of Autologous Anti-EGFRvIII CAR T Cells in Recurrent Glioblastoma Multiforme	NCT02844062	Phase 1	EGFRvIII	Solid tumor	Glioblastoma Multiforme	Biological: anti-EGFRvIII CAR T cells	20	All	18 Years to 70 Years (Adult, Older Adult)	2016-07-01	2019-07-01
							Drug: cyclophosphamide
							Drug: Fludarabine
Recruiting	CARTALL: Chimeric-Antigen Receptor (CAR) T-Cell Therapy for Relapsed/ Refractory T-Lineage Acute Lymphoblastic Leukaemia	NCT05043571	Phase 1	CD7	Hematological tumor	Lymphoblastic Leukemia, Acute, Childhood	Biological: CAR T-cell therapy	20	All	6 Months to 65 Years (Child, Adult, Older Adult)	2021-09-08	2026-11-01
						Lymphoblastic Leukemia
						Lymphoblastic Leukemia, Acute Adult
						(and 4 more...)
Recruiting	CD7 CAR-T for Patients With r/r CD7+ T-ALL/T-LBL	NCT05716113	Early Phase 1	CD7	Hematological tumor	Neoplasms	Drug: RD13-02 cell infusion	22	All	3 Years to 70 Years (Child, Adult, Older Adult)	2023-02-15	2025-05-20
						Hematologic Neoplasms
						Neoplasms by Site
						Hematologic Diseases
Unknown †	Anti-MUC1 CAR T Cells and PD-1 Knockout Engineered T Cells for NSCLC	NCT03525782	Phase 1/2	MUC1	Solid tumor	Lung Neoplasm Malignant	Biological: CAR-T Cells	60	All	18 Years to 70 Years (Adult, Older Adult)	2018-02-01	2022-01-31
						Non-small Cell Lung Cancer	Combination Product: CAR-T combining PD-1 Knockout
							Biological: PD-1 knockout
							(and 2 more...)
Unknown †	CTLA-4 and PD-1 Antibodies Expressing Mesothelin-CAR-T Cells for Mesothelin Positive Advanced Solid Tumor	NCT03182803	Phase 1/2	Mesothelin	Solid tumor	Advanced Solid Tumor	Biological: CTLA-4/PD-1 antibodies expressing mesoCAR-T	40	All	18 Years to 80 Years (Adult, Older Adult)	2017-06-07	2019-04-20
Withdrawn	Chimeric Antigen Receptor-Modified T Cells for Breast Cancer	NCT02547961	Phase 1/2	HER2	Solid tumor	Breast Cancer	Biological: HER-2-targeting CAR T Cells infusion	0	Female	18 Years to 80 Years (Adult, Older Adult)	2015-09-01	2016-08-15
Unknown †	Combination CAR-T Cell Therapy Targeting Hematological Malignancies	NCT03125577	Phase 1/2	CD123, CD20, CD30, CD22, CD38, CD70, CD19	Hematological tumor	B-cell Malignancies	Biological: 4SCAR19 and 4SCAR22	100	All	6 Months to 75 Years (Child, Adult, Older Adult)	2017-07-15	2021-12-01
							Biological: 4SCAR19 and 4SCAR38
							Biological: 4SCAR19 and 4SCAR20
							(and 3 more...)
Not yet recruiting	A Study to Evaluate the Safety and Efficacy of A2B530, a Logic-gated CAR T, in Subjects With Solid Tumors That Express CEA and Have Lost HLA-A*02 Expression	NCT05736731	Phase 1/2	CEA	Solid tumor	Solid Tumor, Adult	Biological: A2B530	160	All	18 Years and older (Adult, Older Adult)	2023-04-01	2028-12-01
						Solid Tumor	Diagnostic Test: xT-Onco with HLA-LOH Assay
						Pancreatic Cancer
						(and 13 more...)
Unknown †	Anti-mesothelin CAR T Cells for Patients With Recurrent or Metastatic Malignant Tumors	NCT02930993	Phase 1	Mesothelin	Solid tumor	Mesothelin Positive Tumors	Biological: anti-mesothelin CAR T cells	20	All	18 Years to 70 Years (Adult, Older Adult)	2016-08-01	2019-08-01
Not yet recruiting	CD33-CAR T Cell Therapy for the Treatment of Recurrent or Refractory Acute Myeloid Leukemia	NCT05672147	Phase 1	CD33	Hematological tumor	Acute Myeloid Leukemia	Biological: Anti-CD33 CAR T-cells	27	All	18 Years and older (Adult, Older Adult)	2023-05-13	2025-11-13
						Recurrent Adult Acute Myeloid Leukemia	Procedure: Lymphodepletion Therapy
						Refractory Acute Myeloid Leukemia
						Secondary Acute Myeloid Leukemia
Withdrawn	Study of Anti-CEA CAR-T + Chemotherapy VS Chemotherapy Alone in Patients With CEA+Pancreatic Cancer & Liver Metastases	NCT04037241	Phase 2/3	CEA	Solid tumor	Malignant Tumor of Pancreas Metastatic to Liver	Biological: Anti-CEA CAR-T cells	0	All	18 Years and older (Adult, Older Adult)	2021-11-01	2022-01-01
							Drug: gemcitabine/nab paclitaxel
							Drug: NLIR+FU/FA
							Drug: Capecitabine
Recruiting	EGFR806 CAR T Cell Immunotherapy for Recurrent/Refractory Solid Tumors in Children and Young Adults	NCT03618381	Phase 1	EGFR, CD19	Solid tumor	Pediatric Solid Tumor	Biological: second generation 4-1BBζ EGFR806-EGFRt	36	All	1 Year to 30 Years (Child, Adult)	2019-06-18	2038-06-01
						Germ Cell Tumor	Biological: second generation 4-1BBζ EGFR806-EGFRt and a second generation 4 1BBζ CD19-Her2tG
						Retinoblastoma
						(and 13 more...)
Recruiting	Human BCMA Targeted T Cells Injection（BCMA CAR-T）for Subjects With R/R MM	NCT05594797	Phase 2	BCMA	Hematological tumor	Multiple Myeloma	Drug: Human BCMA Targeted T Cells Injection	100	All	18 Years to 75 Years (Adult, Older Adult)	2022-07-12	2027-07-31
Not yet recruiting	A Study of ADCLEC.syn1 in People With Acute Myeloid Leukemia	NCT05748197	Phase 1	Other hematological tumor targets	Hematological tumor	Acute Myeloid Leukemia	Biological: ADCLEC.syn1 CAR T cells	40	All	18 Years and older (Adult, Older Adult)	2023-04-01	2025-02-01
							Drug: Conditioning chemotherapy
Unknown †	CAR-T Cell Immunotherapy in CD19 Positive Relapsed or Refractory Leukemia and Lymphoma	NCT02819583	Phase 1/2	CD19	Hematological tumor	Acute Lymphocytic Leukemia	Biological: PCAR-019 (anti-CD19 CAR-T cells)	10	All	18 Years and older (Adult, Older Adult)	2016-10-01	2019-09-01
						Chronic Lymphocytic Leukemia
						Follicular Lymphoma
						(and 3 more...)
Recruiting	Study of PD-1 Inhibitors After CD30.CAR T Cell Therapy in Relapsed/Refractory Hodgkin Lymphoma	NCT04134325	Early Phase 1	CD30	Hematological tumor	Relapsed Hodgkin Lymphoma	Biological: Nivolumab	20	All	18 Years and older (Adult, Older Adult)	2019-09-01	2037-07-07
						Refractory Hodgkin Lymphoma	Biological: Pembrolizumab
Not yet recruiting	Safety, Efficacy and Pharmacokinetics of ThisCART19A in Patients With Refractory or Relapsed B Cell Lymphoma	NCT05776407	Phase 1/2	CD19	Hematological tumor	Refractory or Relapsed B Cell Lymphoma	Drug: ThisCART19A	12	All	18 Years to 65 Years (Adult, Older Adult)	2023-05-01	2024-11-01
							Drug: Fludarabine
							Drug: Cyclophosphamide
							Drug: Etoposide
Recruiting	BCMA-directed CAR-T Cell Therapy in Adult Patients With Multiple Myeloma	NCT04318327	Phase 1	BCMA	Hematological tumor	Multiple Myeloma	Biological: PHE885	96	All	18 Years and older (Adult, Older Adult)	2020-07-23	2025-12-18
Not yet recruiting	Safety, Efficacy and Pharmacokinetics of ThisCART19A in Patients With Refractory or Relapsed B Cell Lymphoma	NCT05535673	Phase 1	CD19	Hematological tumor	Allogeneic, CAR-T, Protein Sequestration, Non-gene Edited, r/r B-NHL	Drug: ThisCART19A	15	All	18 Years and older (Adult, Older Adult)	2022-09-02	2025-07-01
Completed	Safety and Efficacy Evaluation of IM19 CAR-T Cells (IM19CAR-T)	NCT03173417	Phase 1/2	CD19	Hematological tumor	Leukemia	Biological: IM19 CAR-T	177	All	3 Years to 75 Years (Child, Adult, Older Adult)	2017-05-23	2019-05-01
							Drug: fludarabine and cyclophosphamide
Withdrawn	Autologous ROR1R-CAR-T Cells for Chronic Lymphocytic Leukemia (CLL)	NCT02194374	Phase 1	Other hematological tumor targets	Hematological tumor	Leukemia	Procedure: ROR1R-CAR-T Cell Infusion	0	All	18 Years to 85 Years (Adult, Older Adult)	2015-01-01	2017-06-01
							Drug: Fludarabine
							Drug: Cyclophosphamide
							(and 2 more...)
Not yet recruiting	Long-term Cognitive, Neuropsychiatric and Functional Outcomes in Adults Who Have Received Chimeric Antigen-Receptor T-Cell (CAR-T) Therapy for Aggressive Lymphoma at Stanford	NCT05416554	Not Applicable	CD19	Hematological tumor	Non Hodgkin Lymphoma	Behavioral: Neuropsychological testing	20	All	18 Years and older (Adult, Older Adult)	2023-02-01	2023-07-01
Recruiting	CT0594CP CAR-T Cells in Patients With Relapsed/Refractory Multiple Myeloma or Plasma Cell Leukemia	NCT05822037	Not Applicable	N.A.	Hematological tumor	Multiple Myeloma	Biological: CT0594CP	6	All	18 Years to 75 Years (Adult, Older Adult)	2023-04-12	2026-04-29
						Plasma Cell Leukemia
Recruiting	Autologous CD22 CAR T Cells in Adults w/ Recurrent or Refractory B Cell Malignancies	NCT04088890	Phase 1	CD22	Hematological tumor	B-ALL	Drug: Fludarabine	92	All	18 Years and older (Adult, Older Adult)	2019-09-12	2034-09-01
						B-cell Non Hodgkin Lymphoma	Drug: Cyclophosphamide
						DLBCL	Drug: CD22 CAR
						Follicular Lymphoma Grade 3B
Not yet recruiting	Safety and Feasibility of CD19 CAR T Cells Using CliniMACS Prodigy for Relapsed/Refractory CD19 Positive ALL and NHL	NCT05779930	Early Phase 1	CD19	Hematological tumor	Acute Lymphoblastic Leukemia, in Relapse	Biological: CD19 specific Chimeric Antigen Receptor T Cell	12	All	up to 30 Years (Child, Adult)	2023-04-01	2027-12-01
						Non-Hodgkin's Lymphoma, Relapsed
						Non-Hodgkin's Lymphoma Refractory
						(and 3 more...)
Recruiting	Multiparametric Cardiac MRI in Patients Under CAR T-cell Therapy	NCT05414162		CD19	Hematological tumor	DLBCL	Diagnostic Test: Cardiac MRI	60	All	18 Years and older (Adult, Older Adult)	2022-05-16	2025-12-01
						Multiple Myeloma
						Cytokine Release Syndrome
						(and 6 more...)
Unknown †	Humanized CD19 Chimeric Antigen Receptor (CAR)-Modified T Cell Therapy in Treating Patients With B-cell Malignancies	NCT04008251	Phase 1	CD19	Hematological tumor	Acute Lymphoblastic Leukemia	Genetic: Second generation humanized CAR-T cells	10	All	14 Years to 70 Years (Child, Adult, Older Adult)	2019-05-27	2022-12-31
						B Cell Lymphoma
Unknown †	Multi-CAR T Cell Therapy for Acute Myeloid Leukemia	NCT03222674	Phase 1/2	MUC1, CD123, CD33, CLL-1, CD38	Hematological tumor	Acute Myeloid Leukemia	Biological: Muc1/CLL1/CD33/CD38/CD56/CD123-specific gene-engineered T cells	10	All	2 Years to 75 Years (Child, Adult, Older Adult)	2017-07-15	2020-12-31
Terminated	Study of CAR T-cell Therapy in Acute Myeloid Leukemia and Multiple Myeloma	NCT04097301	Phase 1/2	Other hematological tumor targets	Hematological tumor	Acute Myeloid Leukemia	Drug: MLM-CAR44.1 T-cells at day 0 Single intravenous infusion	8	All	1 Year to 75 Years (Child, Adult, Older Adult)	2019-08-27	2021-06-18	2022-01-19	Has Results	Study Protocol and Statistical Analysis Plan
						Multiple Myeloma
Recruiting	A Study of RD14-01 in Patients With Advanced Solid Tumors	NCT05748938	Phase 1/2	Other solid tumor targets	Solid tumor	Solid Tumor	Biological: RD14-01	12	All	18 Years to 70 Years (Adult, Older Adult)	2023-02-08	2025-02-08
Recruiting	CRISPR-Edited Allogeneic Anti-BCMA CAR-T Cell Therapy in Patients With Relapsed/Refractory Multiple Myeloma	NCT05722418	Phase 1	BCMA	Hematological tumor	Relapsed/Refractory Multiple Myeloma	Biological: CB-011	50	All	18 Years and older (Adult, Older Adult)	2023-02-06	2027-02-01
Recruiting	Study of CAR-BCMA, a Chimeric Antigen Receptor T Cell (CAR-T) Therapy Directed Against BCMA in Subjects With Multiple Myeloma	NCT05243212	Phase 1/2	BCMA	Hematological tumor	Multiple Myeloma	Biological: CAR-BCMA	75	All	18 Years and older (Adult, Older Adult)	2021-09-19	2028-09-01
						Relapse Multiple Myeloma
Recruiting	A Study to Access the Safety and Efficacy of CT0590 in Patients With Relapsed and/or Refractory Multiple Myeloma	NCT05066022	Not Applicable	Other hematological tumor targets	Hematological tumor	Relapsed and/or Refractory Multiple Myeloma	Biological: CT0590 CAR T Cells	24	All	18 Years to 70 Years (Adult, Older Adult)	2021-10-28	2024-07-29
Active, not recruiting	HER2-specific Chimeric Antigen Receptor (CAR) T Cells for Children With Ependymoma	NCT04903080	Phase 1	HER2	Solid tumor	Ependymoma	Biological: HER2 Specific CAR T Cell	50	All	1 Year to 22 Years (Child, Adult)	2022-07-27	2043-02-28
Not yet recruiting	Cevostamab Following CAR T Cell Therapy for RRMM	NCT05801939	Phase 2	BCMA	Hematological tumor	Relapsed/Refractory Multiple Myeloma	Drug: Cevostamab	30	All	18 Years and older (Adult, Older Adult)	2023-05-01	2028-05-01
Recruiting	GD2/CD70 Bi-specific CAR-T Cell Therapy	NCT05438368	Phase 1/2	GD2, CD70	Solid tumor	Cancer Disease	Biological: bi-4SCAR GD2/CD70 T cells	30	All	1 Year to 75 Years (Child, Adult, Older Adult)	2022-06-30	2026-06-30
Completed	Anti-GPC3 CAR T for Treating Patients With Advanced HCC	NCT02395250	Phase 1	GPC3	Solid tumor	Hepatocellular Carcinoma	Biological: anti-GPC3 CAR T	13	All	18 Years to 70 Years (Adult, Older Adult)	2015-03-01	2018-11-01
Recruiting	GD2/CD56 Bi-specific CAR-T Cell Therapy	NCT05437328	Phase 1/2	GD2	Solid tumor	Malignant Disease	Biological: bi-4SCAR GD2/CD56 T cells	60	All	1 Year to 75 Years (Child, Adult, Older Adult)	2022-06-30	2026-06-30
Suspended	CD22-CAR T Cells in Children and Young Adults With B Cell Malignancies	NCT04088864	Phase 1	CD22	Hematological tumor	B Cell Lymphoma	Drug: Fludarabine	52	All	1 Year to 30 Years (Child, Adult)	2020-01-10	2035-08-01
						Acute Lymphoblastic Leukemia, Pediatric	Drug: Cyclophosphamide
						Lymphoma	Drug: Autologous CD22 CAR T
Recruiting	PSMA/CD70 Bi-specific CAR-T Cell Therapy	NCT05437341	Phase 1/2	PSMA, CD70	Solid tumor	Cancer Disease	Biological: bi-4SCAR PSMA/CD70 T cells	60	All	1 Year to 75 Years (Child, Adult, Older Adult)	2022-06-30	2026-06-30
Recruiting	CD19/70 Bi-specific CAR-T Cell Therapy	NCT05436496	Phase 1/2	CD70, CD19	Hematological tumor	B Cell Malignancies	Biological: bi-4SCAR CD19/70 T cells	30	All	6 Months to 75 Years (Child, Adult, Older Adult)	2022-06-30	2026-06-30
Unknown †	A New EBV Related Technologies of T Cells in Treating Malignant Tumors and Clinical Application	NCT02980315	Phase 1/2	Other solid tumor targets	Solid tumor	Nasopharyngeal Neoplasms	Other: CAR-T cells	20	All	Child, Adult, Older Adult	2016-11-01	2017-12-01
Recruiting	CD19/22 Bi-specific CAR-T Cell Therapy	NCT05432882	Phase 1/2	CD22, CD19	Hematological tumor	B Cell Malignancies	Biological: bi-4SCAR CD19/22 T cells	60	All	6 Months to 75 Years (Child, Adult, Older Adult)	2022-06-30	2026-06-30
Recruiting	Clinical Study of Senl-T7 CAR T Cells in the Treatment of Relapsed and Refractory CD7+ Acute T-ALL/T-LBL	NCT05626400	Not Applicable	CD7	Hematological tumor	T-cell Acute Lymphoblastic Leukemia/Lymphoma	Biological: Senl-T7	100	All	2 Years to 70 Years (Child, Adult, Older Adult)	2022-08-29	2027-12-30
Recruiting	CD19/79b Bi-specific CAR-T Cell Therapy	NCT05436509	Phase 1/2	CD19	Hematological tumor	B Cell Malignancies	Biological: bi-4SCAR CD19/79b T cells	60	All	6 Months to 75 Years (Child, Adult, Older Adult)	2022-06-30	2026-06-30
Completed	Immunotherapy With CD19 CAR T-cells in Patients With Relapsed or Refractory CD19+ Leukemia and Lymphoma	NCT03811457	Not Applicable	CD19	Hematological tumor	Lymphoma Leukemia	Genetic: Welgenaleucel	9	All	up to 70 Years (Child, Adult, Older Adult)	2017-06-01	2018-12-31
Terminated	A Phase I Clinical Study to Evaluate the Safety, Tolerability, and Efficacy of LCAR-M23, a CAR-T Cell Therapy Targeting MSLN in Patients With Relapsed and Refractory Epithelial Ovarian Cancer	NCT04562298	Phase 1	Mesothelin	Solid tumor	Epithelial Ovarian Cancer	Biological: LCAR-M23 cells	15	Female	18 Years to 70 Years (Adult, Older Adult)	2020-10-21	2022-06-07
Recruiting	CD19-Car T Cell Therapy for the Treatment of Older Adults With Acute Lymphoblastic Leukemia in First Remission	NCT05707273	Phase 1	CD19	Hematological tumor	B Acute Lymphoblastic Leukemia	Drug: Autologous Anti-CD19 CAR-expressing T Lymphocytes	21	All	55 Years and older (Adult, Older Adult)	2023-05-20	2026-02-21
							Procedure: Biospecimen Collection
							Procedure: Bone Marrow Aspiration and Biopsy
							(and 4 more...)
Recruiting	Clinical Trial for the Safety and Efficacy of Anti-CD7 CAR-T Cell Therapy for Patients With Relapsed or Refractory CD7 Positive Hematological Malignancy	NCT04599556	Phase 1/2	CD7	Hematological tumor	CD7+ Acute Leukemia	Biological: anti-CD7 CAR-T	108	All	3 Years to 80 Years (Child, Adult, Older Adult)	2021-11-20	2023-12-01
						CD7+ Lymphoma
Recruiting	GD2/PSMA Bi-specific CAR-T Cell Therapy	NCT05437315	Phase 1/2	GD2, PSMA	Solid tumor	Solid Tumor	Biological: bi-4SCAR GD2/PSMA T cells	60	All	1 Year to 75 Years (Child, Adult, Older Adult)	2022-06-30	2026-06-30
Recruiting	A Clinical Study of CD19/BCMA CAR-T Cells in the Treatment of Refractory POEMS Syndrome, Amyloidosis, Autoimmune Hemolytic Anemia, and Vasculitis	NCT05263817	Early Phase 1	BCMA, CD19	Hematological tumor	POEMS Syndrome	Biological: CD19/BCMA CAR T-cells	75	All	Child, Adult, Older Adult	2021-10-08	2024-10-01
						Amyloidosis
						Autoimmune Hemolytic Anemia
						Vasculitis
Recruiting	U87 CART in Treatment of Advanced Pancreatic Cancer	NCT05605197	Phase 1	Other solid tumor targets	Solid tumor	Pancreatic Cancer	Drug: U87 CAR-T	12	All	18 Years to 75 Years (Adult, Older Adult)	2022-10-19	2025-10-08
Not yet recruiting	Cognitive Aftereffects of Neurotoxicity in Children and Young Adults With Relapsed/Refractory Hematologic Malignancies Who Receive CAR T-cell Therapy	NCT05237986		Other hematological tumor targets	Hematological tumor	Lymphoma		60	All	5 Years and older (Child, Adult, Older Adult)	2023-04-25	2027-04-30
						Leukemia
Terminated	Study of LUCAR-20S in Patients With R/R NHL	NCT04176913	Phase 1	CD20	Hematological tumor	Diffuse Large B Cell Lymphoma	Drug: LUCAR-20S CAR-T cells	7	All	18 Years to 75 Years (Adult, Older Adult)	2020-12-01	2021-12-09
						Follicular Lymphoma
						Mantle Cell Lymphoma
						Small Lymphocytic Lymphoma
Unknown †	Phase I/II Study of Anti-Mucin1 (MUC1) CAR T Cells for Patients With MUC1+ Advanced Refractory Solid Tumor	NCT02587689	Phase 1/2	MUC1	Solid tumor	Hepatocellular Carcinoma	Biological: anti-MUC1 CAR T Cells	20	All	18 Years to 70 Years (Adult, Older Adult)	2015-10-01	2018-10-01
						Non-small Cell Lung Cancer
						Pancreatic Carcinoma
						Triple-Negative Invasive Breast Carcinoma
Unknown †	CD276 CAR-T for Patients With Advanced CD276+ Solid Tumors	NCT04691713	Not Applicable	Other solid tumor targets	Solid tumor	CAR	Drug: Targeting CD276 autologous chimeric antigen receptor T cells	5	All	3 Years to 70 Years (Child, Adult, Older Adult)	2019-09-01	2021-12-01
						Solid Tumor
Recruiting	Zanubrutinib and CAR T-cell Therapy for the Treatment of Recurrent or Refractory Aggressive B-cell Non-Hodgkin's Lymphoma or Transformed Indolent B-cell Lymphoma	NCT05202782	Phase 2	Other hematological tumor targets	Hematological tumor	Diffuse Large B-Cell Lymphoma Associated With Chronic Inflammation	Biological: Chimeric Antigen Receptor T-Cell Therapy	24	All	18 Years and older (Adult, Older Adult)	2022-03-21	2029-10-09
						EBV-Positive Diffuse Large B-Cell Lymphoma, Not Otherwise Specified	Other: Quality-of-Life Assessment
						High Grade B-Cell Lymphoma, Not Otherwise Specified	Other: Questionnaire Administration
						(and 16 more...)	Drug: Zanubrutinib
Recruiting	Anti-BCMA Chimeric Antigen Receptor T Cells for Relapsed or Refractory Multiple Myeloma	NCT05577000	Phase 1	BCMA	Hematological tumor	Refractory Multiple Myeloma	Biological: Manufactured Anti-BCMA CAR-T cells	24	All	18 Years and older (Adult, Older Adult)	2021-10-18	2039-10-01
						Relapsed Multiple Myeloma	Drug: Fludarabine
							Drug: Cyclophosphamide
Unknown †	Study of CRISPR-Cas9 Mediated PD-1 and TCR Gene-knocked Out Mesothelin-directed CAR-T Cells in Patients With Mesothelin Positive Multiple Solid Tumors.	NCT03545815	Phase 1	Mesothelin	Solid tumor	Solid Tumor, Adult	Biological: anti-mesothelin CAR-T cells	10	All	18 Years to 70 Years (Adult, Older Adult)	2018-03-19	2020-12-30
Not yet recruiting	Evaluation of Bridging Radiation Therapy Before CAR T-Cell Infusion for the Treatment of Relapsed or Refractory Large B-Cell Lymphoma	NCT05800405	Early Phase 1	Other hematological tumor targets	Hematological tumor	Recurrent Diffuse Large B-Cell Lymphoma	Procedure: Biospecimen Collection	9	All	18 Years and older (Adult, Older Adult)	2023-08-23	2025-04-08
						Refractory Diffuse Large B-Cell Lymphoma	Biological: Chimeric Antigen Receptor T-Cell Therapy
							Procedure: Computed Tomography
							(and 4 more...)
Completed	A Study of GC007F CAR-T Cell Immunotherapy for Relapsed or Refractory B- ALL	NCT03825718	Early Phase 1	CD19	Hematological tumor	B-cell Acute Lymphoblastic Leukemia	Biological: GC007F	29	All	2 Years to 70 Years (Child, Adult, Older Adult)	2019-01-17	2020-12-01
Recruiting	A Clinical Study of IL13Rα2 Targeted CAR-T in Patients With Malignant Glioma (MAGIC-I)	NCT05540873	Phase 1	IL13Rα2	Solid tumor	Recurrent Malignant Glioma	Drug: YYB-103	18	All	19 Years to 74 Years (Adult, Older Adult)	2022-07-18	2024-04-30
Unknown †	Anti-CD19/CD22 Bispecific CAR-T Cell Therapy for CD19-positive ALL	NCT04303520	Phase 1	CD22, CD19	Hematological tumor	CD19-positive ALL	Biological: anti-CD19/CD22 CAR-T cells	20	All	13 Years to 70 Years (Child, Adult, Older Adult)	2018-05-03	2021-02-01
							Drug: Fludarabine
							Drug: Cyclophosphamide
Active, not recruiting	19(T2)28z1xx Chimeric Antigen Receptor (CAR) T Cells in People With B-Cell Cancers	NCT04464200	Phase 1	CD19	Hematological tumor	Diffuse Large B Cell Lymphoma	Drug: 19(T2)28z1xx CAR T cells	30	All	18 Years and older (Adult, Older Adult)	2020-07-06	2024-07-01
						Primary Mediastinal Large B Cell Lymphoma
						Transformed Follicular Lymphoma to Diffuse Large B Cell Lymphoma
						(and 6 more...)
Unknown †	Anti-CD22 CAR-T Cell Therapy Targeting B Cell Malignancies	NCT03262298	Phase 1/2	CD22	Hematological tumor	Leukemia	Biological: Anti-CD22-CAR-transduced T cells	20	All	18 Years to 65 Years (Adult, Older Adult)	2017-08-20	2022-08-20
						Lymphoma
Recruiting	Donor-Derived CD5 CAR T Cells in Subjects With Relapsed or Refractory T-Cell Acute Lymphoblastic Leukemia	NCT05032599	Phase 1	CD5	Hematological tumor	T-Cell Acute Lymphoblastic Leukemia	Biological: CD5 CART	18	All	1 Year to 70 Years (Child, Adult, Older Adult)	2021-09-14	2024-09-01
Recruiting	T Cells Expressing a Bispecific CAR Targeting CS1 and BCMA in Relapsed/Refractory Multiple Myeloma	NCT04662099	Phase 1	BCMA, CS1	Hematological tumor	CS1+ or BCMA+ Multiple Myeloma	Biological: Conditioning chemotherapy followed by CAR T cell infusion	24	All	18 Years to 75 Years (Adult, Older Adult)	2020-03-25	2023-12-30
Withdrawn	Evaluating Immunological Parameters, Neurocognitive Changes, Activity Levels, and Driving Fitness in Patients Undergoing CAR-T Cell Therapy	NCT04275154		Other hematological tumor targets	Hematological tumor	Hematologic Neoplasms		0	All	19 Years and older (Adult, Older Adult)	2020-09-01	2021-02-01
Recruiting	Multi-CAR T Cell Therapy Targeting CD7-positive Malignancies	NCT04033302	Phase 1/2	CD7	Hematological tumor	T-cell Acute Lymphoblastic Leukemia	Biological: CD7-specific CAR gene-engineered T cells	30	All	6 Months to 75 Years (Child, Adult, Older Adult)	2019-09-01	2023-12-31
						T-cell Acute Lymphoblastic Lymphoma
						Acute Myeloid Leukemia
						NK Cell Lymphoma
Not yet recruiting	A Safety And Efficacy Study Of HLA-G- Targeted CAR-T Cells IVS-3001 In Subjects With Previously Treated Advanced HLA-G-Positive Solid Tumors	NCT05672459	Phase 1/2	Other solid tumor targets	Solid tumor	Solid Tumor	Drug: Single Injection of IVS-3001- Anti - HLA-G CAR-T cells	117	All	18 Years and older (Adult, Older Adult)	2023-02-25	2029-06-29
							Drug: Fludarabine phosphate
							Drug: Cyclophosphamide
							Procedure: leukapheresis
Unknown †	A Study of C-CAR066 in Subjects With r/r Diffuse Large B Cell Lymphoma Who Received CD19 CAR-T Therapy	NCT04316624	Phase 1	CD20	Hematological tumor	Diffuse Large B Cell Lymphoma	Drug: C-CAR066	10	All	18 Years to 75 Years (Adult, Older Adult)	2019-09-18	2021-12-01
Recruiting	HER2-CAR T Cells in Treating Patients With Recurrent Brain or Leptomeningeal Metastases	NCT03696030	Phase 1	HER2	Solid tumor	Malignant Neoplasm	Biological: Chimeric Antigen Receptor T-Cell Therapy	39	All	18 Years to 75 Years (Adult, Older Adult)	2018-08-31	2023-08-31
						Metastatic Malignant Neoplasm in the Brain
						Metastatic Malignant Neoplasm in the Leptomeninges
						(and 2 more...)
Unknown †	PD-1 Antibody Expressing CAR-T Cells for EGFR Family Member Positive Advanced Solid Tumor	NCT02873390	Phase 1/2	EGFR	Solid tumor	PD-1 Antibody	Biological: HerinCAR-PD1 cells	20	All	18 Years to 65 Years (Adult, Older Adult)	2016-08-01	2018-07-01
						CAR-T Cells
						Advanced Malignancies
Recruiting	NKG2D CAR-T(KD-025) in the Treatment of Advanced NKG2DL+ Solid Tumors	NCT05382377	Early Phase 1	NKG2DL	Solid tumor	CRC	Biological: KD-025	18	All	18 Years to 70 Years (Adult, Older Adult)	2022-05-17	2026-05-17
						Solid Tumor
Recruiting	ThisCART19A Bridging to alloHSCT for R/R B-ALL	NCT05679687	Phase 1	CD19	Hematological tumor	CAR	Drug: Treatment	20	All	14 Years to 65 Years (Child, Adult, Older Adult)	2022-12-01	2025-11-30
						Refractory Acute Lymphoblastic Leukemia
						Relapsed Adult ALL
Recruiting	Novel Anti-CD19 Universal CAR-T Cells for r/r CD19+ B-ALL	NCT05639179	Phase 1/2	CD19	Hematological tumor	B-cell Acute Lymphoblastic Leukemia	Biological: UCAR-T Cells	30	All	2 Years to 75 Years (Child, Adult, Older Adult)	2022-12-05	2025-12-31
						B-ALL
Unknown †	PD-1 Antibody Expressing CAR-T Cells for EGFR Family Member Positive Advanced Solid Tumor (Lung, Liver and Stomach)	NCT02862028	Phase 1/2	EGFR	Solid tumor	PD-1 Antibody	Biological: HerinCAR-PD1 cells	20	All	18 Years to 65 Years (Adult, Older Adult)	2016-08-01	2018-07-01
						CAR-T Cells
						Advanced Solid Tumor
Recruiting	NKTR-255 in Combination With CAR-T Cell Therapy for the Treatment of Relapsed or Refractory Large B-cell Lymphoma	NCT05359211	Phase 1	CD19	Hematological tumor	Recurrent Diffuse Large B-Cell Lymphoma	Drug: Cyclophosphamide	24	All	18 Years and older (Adult, Older Adult)	2022-12-08	2024-12-31
						Recurrent Diffuse Large B-Cell Lymphoma, Not Otherwise Specified	Drug: Fludarabine
						Recurrent Grade 3b Follicular Lymphoma	Biological: Lisocabtagene Maraleucel
						(and 6 more...)	Drug: Polymer-conjugated IL-15 Receptor Agonist NKTR-255
Recruiting	NKG2D/CLDN18.2 CAR-T(KD-496) in the Treatment of Advanced NKG2DL+/CLDN18.2+ Solid Tumors	NCT05583201	Early Phase 1	Claudin18.2, NKG2DL	Solid tumor	Gastric Cancer	Biological: KD-496	18	All	18 Years to 75 Years (Adult, Older Adult)	2022-10-13	2026-06-01
						Pancreatic Cancer
						Solid Tumor
Recruiting	Phase I/II Study of Enhanced CD33 CAR T Cells in Subjects With Relapsed or Refractory Acute Myeloid Leukemia	NCT04835519	Phase 1/2	CD33	Hematological tumor	Acute Myeloid Leukemia	Biological: chimeric antigen receptor T cell	25	All	1 Year to 70 Years (Child, Adult, Older Adult)	2021-04-08	2024-09-08
						Relapse Leukemia
						Refractory Acute Myeloid Leukemia
Recruiting	Looking at Brain Changes in People With Lymphoma Receiving CAR-T Therapy	NCT04107285		CD19	Hematological tumor	Lymphoma Receiving CAR-T Therapy	Behavioral: neurocognitive evaluations	18	All	18 Years and older (Adult, Older Adult)	2019-09-25	2023-09-01
							Diagnostic Test: brain MRIs
							Other: Blood samples
Terminated	EGFRvIII CAR T Cells for Newly-Diagnosed WHO Grade IV Malignant Glioma	NCT02664363	Phase 1	EGFRvIII	Solid tumor	Glioblastoma	Biological: EGFRvIII CAR T cells	3	All	18 Years to 80 Years (Adult, Older Adult)	2017-02-01	2019-09-12	2020-07-24	Has Results	Study Protocol and Statistical Analysis Plan
						Gliosarcoma
Not yet recruiting	LMY-920 for Treatment of Relapsed or Refractory Myeloma	NCT05546723	Phase 1	BCMA	Hematological tumor	Multiple Myeloma, Refractory	Biological: Autologous CAR-T cell therapy expressing the BAFF-ligand.	30	All	18 Years and older (Adult, Older Adult)	2023-02-01	2024-12-31
						Multiple Myeloma in Relapse
Recruiting	NKTR-255 vs Placebo Following CD19-directed CAR-T Therapy in Patients With Relapsed/Refractory Large B-cell Lymphoma	NCT05664217	Phase 2/3	CD19	Hematological tumor	Non-Hodgkin Lymphoma	Drug: NKTR-255 at 1.5 µg/kg	400	All	18 Years and older (Adult, Older Adult)	2022-12-23	2029-01-01
						Relapsed/Refractory Diffuse Large B-cell Lymphoma	Drug: NKTR-255 at 3.0 μg/kg
							Drug: NKTR-255 at 3.0/6.0 μg/kg
							Other: Placebo Comparator
Unknown †	The Mechanism of Enhancing the Anti-tumor Effects of CAR-T on PC by Gut Microbiota Regulation	NCT04203459		Other solid tumor targets	Solid tumor	Pancreatic Cancer		80	All	30 Years to 75 Years (Adult, Older Adult)	2019-10-20	2022-12-31
						Gut Microbiota
						CAR-T
Unknown †	Anti-CD19 CAR T Infusion Combined With Allogeneic Stem Cell Transplantation for B-cell Leukemia/Lymphoma	NCT03110640	Phase 1	CD19	Hematological tumor	B-cell Adult Acute Lymphoblastic Leukemia	Biological: anti-CD19 CAR-T	20	All	5 Years to 70 Years (Child, Adult, Older Adult)	2016-10-01	2021-09-01
						B-cell Chronic Lymphocytic Leukemia	Drug: Fludarabine
						Adult Acute Lymphoblastic Leukemia in Remission	Drug: Cyclophosphamide
						(and 2 more...)
Recruiting	PHE885 CAR-T Therapy in Adult Participants With Relapsed and Refractory Multiple Myeloma	NCT05172596	Phase 2	BCMA	Hematological tumor	Multiple Myeloma	Biological: PHE885	136	All	18 Years and older (Adult, Older Adult)	2022-02-13	2025-12-16
Not yet recruiting	Genetically Modified T-cells (CMV-Specific CD19-CAR T-cells) Plus a Vaccine (CMV-MVA Triplex) for the Treatment of Intermediate or High Grade B-Cell Non-Hodgkin Lymphoma	NCT05801913	Phase 1	CD19	Hematological tumor	High Grade B-Cell Non-Hodgkin's Lymphoma	Biological: Anti-CD19-CAR CMV-specific T-lymphocytes	15	All	18 Years and older (Adult, Older Adult)	2023-09-13	2026-09-30
						Intermediate Grade B-Cell Non-Hodgkin's Lymphoma	Procedure: Biospecimen Collection
						Recurrent B-Cell Non-Hodgkin Lymphoma	Procedure: Bone Marrow Biopsy
						Refractory B-Cell Non-Hodgkin Lymphoma	(and 7 more...)
Active, not recruiting	CD19-specific CAR T Cells With a Fully Human Binding Domain for CD19+ Leukemia or Lymphoma	NCT03684889	Phase 1	CD19	Hematological tumor	Leukemia	Biological: SCRI-huCAR19v1	16	All	1 Year to 30 Years (Child, Adult)	2018-11-28	2036-12-01
						Lymphoma	Biological: SCRI-huCAR19v2
Recruiting	Comparison of Point-of-care Produced CAR T-cell With Commercial CAR T-cells in Patients With R/R LBCL	NCT05641428	Phase 2	CD19	Hematological tumor	NHL	Drug: ARI-0001	300	All	18 Years to 80 Years (Adult, Older Adult)	2022-10-18	2027-12-01
						DLBCL - Diffuse Large B Cell Lymphoma	Drug: Axi-cel
Not yet recruiting	CAR-T Cell Therapy in RelApsed/Refractory Myeloma With ExtrameduLlary Disease - an in Vivo Imaging and Molecular Monitoring Study	NCT05666700	Phase 1	BCMA	Hematological tumor	Extramedullary Myeloma	Biological: Combination Product: JNJ-68284528 (Cilta-cel) & 64Cu SPION dual PET-MR imaging agent	15	All	18 Years and older (Adult, Older Adult)	2023-02-01	2025-08-01
Withdrawn	Telemedicine for Early Detection of Cytokine Release Syndrome and Neurotoxicity	NCT04503538	Not Applicable	Other hematological tumor targets	Hematological tumor	Large B-cell Lymphoma	Other: Telemedicine visit	0	All	18 Years and older (Adult, Older Adult)	2020-12-01	2023-11-01
						Diffuse Large B Cell Lymphoma
						Primary Mediastinal Large B Cell Lymphoma
						(and 2 more...)
Not yet recruiting	A Study of CNA3103 (LGR5-targeted, Autologous CAR-T Cells) Administered to Subjects With Metastatic Colorectal Cancer	NCT05759728	Phase 1/2	Other solid tumor targets	Solid tumor	Colorectal Cancer Metastatic	Biological: CNA3103: 5 x 10^7 cells	44	All	18 Years and older (Adult, Older Adult)	2023-05-01	2027-12-01
							Biological: CNA3103: 1.5 x 10^8 cells
							Biological: CNA3103: 4.5 x 10^8 cells
							(and 2 more...)
Recruiting	4SCAR-T Therapy Targeting GD2, PSMA and CD276 for Treating Neuroblastoma	NCT04637503	Phase 1/2	GD2, PSMA, B7-H3	Solid tumor	Neuroblastoma	Biological: GD2, PSMA and CD276 CAR-T cells	100	All	1 Year to 65 Years (Child, Adult, Older Adult)	2020-11-18	2023-12-31
Recruiting	Study of Anti-CD22 CAR-T Cells Treating Leukemia Children	NCT04340167	Phase 2	CD22	Hematological tumor	Acute Lymphoblastic Leukemia	Biological: Autologous humanized anti-CD22 chimeric antigen receptor T cells	100	All	0 Years to 18 Years (Child, Adult)	2020-05-01	2024-10-01
						Acute Lymphoblastic Leukemia, in Relapse
						Refractory Acute Lymphoblastic Leukemia
Not yet recruiting	PET / CT Imaging and Safety in Patients With Lymphoma Treated With CD19 Car-t Cells	NCT05176275	Not Applicable	CD19	Hematological tumor	Lymphoma	Diagnostic Test: 68Ga-NOTA-RP25	10	All	18 Years and older (Adult, Older Adult)	2022-01-01	2022-12-01
Recruiting	Phase II Study of Anti-CD19 CAR-T Cells Treating Leukemia Children	NCT04325841	Phase 2	CD19	Hematological tumor	Acute Lymphoblastic Leukemia, Pediatric	Biological: Murine autologous anti-CD19 chimeric antigen receptor T cells	100	All	0 Years to 18 Years (Child, Adult)	2020-05-01	2024-11-01
						Acute Lymphoblastic Leukemia, in Relapse
						Refractory Acute Lymphoblastic Leukemia
Recruiting	A Phase 1/2 Study of the Safety and Efficacy of Anti-CD7 Allogeneic CAR-T Cells (WU-CART-007) in Patients With Relapsed or Refractory T-ALL/LBL	NCT04984356	Phase 1/2	CD7	Hematological tumor	T-cell Acute Lymphoblastic Leukemia	Biological: WU-CART-007	44	All	12 Years and older (Child, Adult, Older Adult)	2022-01-14	2026-08-01
						Lymphoblastic Lymphoma
Active, not recruiting	CARPALL: Immunotherapy With CD19/22 CAR T-cells for CD19+ Haematological Malignancies	NCT02443831	Phase 1	CD22, CD19	Hematological tumor	Acute Lymphoblastic Leukemia	Procedure: Leukapheresis	33	All	up to 24 Years (Child, Adult)	2016-04-01	2032-01-01
						Burkitt Lymphoma	Drug: Lymphodepletion with fludarabine
							Drug: Lymphodepletion with cyclophosphamide
							Biological: CD19/22 CAR T-cells
Active, not recruiting	Study of CD4-Targeted Chimeric Antigen Receptor T-Cells (CD4- CAR-T) in Subjects With Relapsed or Refractory T-Cell Lymphoma	NCT04712864	Phase 1	Other hematological tumor targets	Hematological tumor	T-Cell Lymphoma	Biological: LB1901	50	All	18 Years and older (Adult, Older Adult)	2021-09-13	2025-12-01
						Peripheral T-Cell Lymphoma Refractory
						Cutaneous T-Cell Lymphoma Refractory
						(and 2 more...)
Recruiting	A Phase I Feasibility And Safety Study of Fluorescein-Specific (FITC-E2) CAR T Cells In Combination With Parenterally Administered Folate-Fluorescein (UB-TT170) For Osteogenic Sarcoma	NCT05312411	Phase 1	Other solid tumor targets	Solid tumor	Osteosarcoma	Biological: SCRI-E2CAR_EGFRtv1	21	All	15 Years to 30 Years (Child, Adult)	2022-05-20	2040-04-30
							Drug: UB_TT170
Recruiting	CAR-T Cells Combined With Peptide Specific Dendritic Cell in Relapsed/Refractory Leukemia/MDS	NCT03291444	Phase 1	Other hematological tumor targets	Hematological tumor	Leukemia, Acute Lymphocytic (ALL)	Biological: Chimeric antigen receptor T cells	30	All	18 Years to 80 Years (Adult, Older Adult)	2017-09-23	2025-06-01
						Leukemia, Acute Myelogenous (AML)	Biological: peptide specific dendritic cell
						Myelodysplastic Syndromes
Recruiting	Safety and Efficacy of ThisCART22 in Patients With Refractory or Relapsed B Cell Malignancies	NCT04601181	Phase 1	CD22	Hematological tumor	B Cell Malignancy	Biological: ThisCART22 cells injection	20	All	3 Years to 70 Years (Child, Adult, Older Adult)	2020-10-23	2023-10-15
Enrolling by invitation	Dual-target CAR-T Cells (C-4-29) in the Treatment of Relapsed/Refractory Multiple Myeloma	NCT04861480	Phase 1	Other hematological tumor targets	Hematological tumor	Multiple Myeloma in Relapse	Biological: C-4-29 Cells	18	All	18 Years and older (Adult, Older Adult)	2021-06-16	2024-07-18
						Multiple Myeloma, Refractory
Not yet recruiting	Safety, Efficacy and Pharmacokinetics of XKDCT023 in DLBCL	NCT05269914	Not Applicable	CD19	Hematological tumor	Diffuse Large B Cell Lymphoma	Other: Autologous anti-CD19 CAR-T cell injection	10	All	18 Days to 75 Days (Child)	2022-04-01	2023-06-30
Recruiting	CD19-Directed Chimeric Antigen Receptor (CAR) T-Cell Therapy for Relapsed/Refractory B-Lineage Leukaemia / Lymphoma - A Feasibility Protocol	NCT05648019	Phase 2	CD19	Hematological tumor	Lymphoblastic Leukemia	Biological: Anti-CD19 CAR T-cells	40	All	0 Years to 70 Years (Child, Adult, Older Adult)	2022-03-15	2026-12-01
						Lymphoblastic Leukemia in Children
						Lymphoblastic Leukemia, Acute Adult
						(and 3 more...)
Recruiting	P-MUC1C-ALLO1 Allogeneic CAR-T Cells in the Treatment of Subjects With Advanced or Metastatic Solid Tumors	NCT05239143	Phase 1	MUC1	Solid tumor	Breast Cancer	Biological: P-MUC1C-ALLO1 CAR-T cells	100	All	18 Years and older (Adult, Older Adult)	2022-02-15	2039-04-01
						Ovarian Cancer	Drug: Rimiducid
						Non Small Cell Lung Cancer
						(and 6 more...)
Recruiting	Clinical Study of CLDN18.2-targeting CAR T Cells in Advanced Solid Tumors With Positive CLDN18.2 Expression	NCT05472857	Phase 1	Claudin18.2	Solid tumor	Gastric Cancer	Biological: Claudin 18.2 CAR-T	30	All	18 Years to 70 Years (Adult, Older Adult)	2022-08-08	2024-12-01
						Pancreatic Cancer
						Advanced Ovarian Carcinoma
						Gastroesophageal Junction Adenocarcinoma
Completed	CAR-T Cell Therapy in Patients With Hematological Malignancies	NCT05390671		Other hematological tumor targets	Hematological tumor	CART Therapy		260	All	Child, Adult, Older Adult	2020-11-01	2021-06-01
Recruiting	PD-L1 PET-imaging During CAR T-cell Therapy	NCT05404048	Phase 2	CD19	Hematological tumor	Large B-cell Lymphoma	Other: 89Zr-atezolizumab PET-imaging	20	All	18 Years and older (Adult, Older Adult)	2022-05-18	2025-05-01			Study Protocol and Statistical Analysis Plan
Unknown †	A Study of Chimeric Antigen Receptor T Cells Combined With Interventional Therapy in Advanced Liver Malignancy	NCT02959151	Phase 1/2	CEA, Mesothelin, GPC3	Solid tumor	Carcinoma, Hepatocellular	Drug: CAR-T cell	20	All	18 Years to 69 Years (Adult, Older Adult)	2016-07-01	2018-07-01
						Pancreatic Cancer Metastatic
						Colorectal Cancer Metastatic
Not yet recruiting	A Study of Fully Human BCMA CAR-T (CT103A) in Patients With Newly Diagnosed High-risk Multiple Myeloma (FUMANBA-2)	NCT05181501	Phase 1	BCMA	Hematological tumor	Multiple Myeloma	Drug: Fully human BCMA chimeric antigen receptor autologous T cell injection (CT103A)	20	All	18 Years to 70 Years (Adult, Older Adult)	2022-04-01	2039-04-01
Unknown †	Competitive Transfer of αCD19-TCRz-CD28 and αCD19-TCRz-CD137 CAR-T Cells for B-cell Leukemia/Lymphoma	NCT02685670	Phase 1/2	CD19	Hematological tumor	Hematopoietic/Lymphoid Cancer	Biological: anti-CD19 CAR-T	20	All	5 Years to 70 Years (Child, Adult, Older Adult)	2016-02-01	2019-12-01
						Adult Acute Lymphoblastic Leukemia in Remission	Drug: Fludarabine
						B-cell Adult Acute Lymphoblastic Leukemia	Drug: Cyclophosphamide
						(and 19 more...)
Not yet recruiting	HER2 Targeted HypoSti.CAR-T Cells in HER2 Positive Advanced Solid Tumors	NCT05681650	Phase 1/2	HER2	Solid tumor	HER2 Positive Advanced Solid Tumors	Biological: HypoSti.CAR-HER2 T cells	30	All	18 Years to 75 Years (Adult, Older Adult)	2023-02-01	2026-12-31
							Drug: Albumin-bound paclitaxel
							Drug: Cyclophosphamide
Recruiting	CD7 CAR-T in the Treatment of CD7 Positive Refractory Relapsed Acute Leukemia	NCT04785833	Not Applicable	CD7	Hematological tumor	T-ALL	Drug: T cell injection targeting CD7 chimeric antigen receptor	20	All	12 Years to 65 Years (Child, Adult, Older Adult)	2021-03-04	2024-02-04
Recruiting	Phase I Clinical Trial of Autologous CD7-CAR T Cells in the Treatment of High-risk Acute T-cell Leukemia / Lymphoma	NCT04840875	Phase 1	CD7	Hematological tumor	T Cell Lymphoma	Biological: chimeric antigen receptor T cell treatment	20	All	up to 70 Years (Child, Adult, Older Adult)	2021-04-20	2025-04-20
						T-cell Leukemia
Recruiting	Solid Tumor Analysis for HLA Loss of Heterozygosity (LOH) and Apheresis for CAR T- Cell Manufacturing	NCT04981119		Other solid tumor targets	Solid tumor	Solid Tumor, Adult	Other: Apheresis	200	All	18 Years and older (Adult, Older Adult)	2021-10-29	2026-12-01
						Colorectal Cancer	Diagnostic Test: Next Generation Sequencing (NGS)
						Non Small Cell Lung Cancer	Diagnostic Test: Long Range NGS HLA typing
						(and 11 more...)
Completed	CD19 /22 CAR T Cells (AUTO3) for the Treatment of B Cell Acute Lymphoblastic Leukemia (ALL)	NCT03289455	Phase 1/2	CD22, CD19	Hematological tumor	B Acute Lymphoblastic Leukemia	Biological: AUTO3 (CD19/22 CAR T cells	23	All	1 Year to 24 Years (Child, Adult)	2017-06-26	2020-05-18	2021-02-01	Has Results	Study Protocol
						Recurrent Childhood Acute Lymphoblastic Leukemia									Statistical Analysis Plan
						Refractory Childhood Acute Lymphoblastic Leukemia
						B-cell Acute Lymphoblastic Leukemia
Recruiting	Anti-CD7 U-CAR-T Cell Therapy for T/NK Cell Hematologic Malignancies	NCT04264078	Early Phase 1	CD7	Hematological tumor	T-cell Leukemia	Biological: CD7 UCAR-T cells	30	All	18 Years to 70 Years (Adult, Older Adult)	2021-03-01	2023-06-01
						T-cell Lymphoma	Drug: Fludarabine
							Drug: Cytoxan
							Drug: Melphalan
Not yet recruiting	GD2-CAR T Cells for Pediatric Brain Tumours	NCT05298995	Phase 1	GD2	Solid tumor	Brain Tumor, Pediatric	Biological: GD2-CART01 (iC9-GD2-CAR T-cells)	54	All	6 Months to 30 Years (Child, Adult)	2022-05-01	2037-05-01
						Medulloblastoma, Childhood
						Embryonal Tumor
						(and 4 more...)
Not yet recruiting	Study Evaluating the Safety, Tolerability, and Efficacy of FLT3 CAR-T AMG 553 in FLT3-positive Relapsed/Refractory AML	NCT03904069	Phase 1	Other hematological tumor targets	Hematological tumor	Relapsed/Refractory Acute Myeloid Leukemia	Drug: AMG 553	40	All	12 Years and older (Child, Adult, Older Adult)	2023-03-13	2030-08-07
Recruiting	Study of CAR-T Therapy in Older Patients	NCT04300998		Other hematological tumor targets	Hematological tumor	Lymphoma	Behavioral: Activities of Daily Living/ADLs	70	All	60 Years and older (Adult, Older Adult)	2020-03-04	2024-03-04
						Refractory B-Cell Lymphoma	Behavioral: Instrumental Activity of Daily Living
						Lymphoma, B-Cell	Behavioral: Timed Up and Go
						(and 3 more...)	(and 8 more...)
Recruiting	Mesothelin-targeted CAR T-cell Therapy in Patients With Mesothelioma	NCT04577326	Phase 1	Mesothelin	Solid tumor	Malignant Pleural Mesothelioma (MPM)	Drug: cyclophosphamide	30	All	18 Years and older (Adult, Older Adult)	2020-09-30	2024-09-01
							Biological: CAR T cells
Completed	Chimeric Antigen Receptor T-cell and Cellular Therapies for the Treatment of cAncer or BLood Diseases: Evaluation of Reporting of Adverse Events	NCT04279470		N.A.	Hematological tumor	Adverse Drug Reactions	Drug: CAR T-cell and Cellular Therapies	100000	All	up to 100 Years (Child, Adult, Older Adult)	2019-01-01	2023-04-08
						Cancer
Unknown †	Anti-CD19 U-CAR-T Cell Therapy for B Cell Hematologic Malignancies	NCT04264039	Early Phase 1	CD19	Hematological tumor	B-cell Acute Lymphoblastic Leukemia	Biological: anti-CD19 UCAR-T cells	30	All	2 Years to 70 Years (Child, Adult, Older Adult)	2020-04-01	2022-04-01
						B-cell Lymphoma	Drug: Fludarabine
							Drug: Cytoxan
							Drug: Melphalan
Terminated	A Single-center Clinical Study to Evaluate the Safety, Tolerability, and Efficacy of LCAR-L10D Cell Formulations Targeting CD19 and CD22 in Patients With CD19- and/or CD22-Positive Relapsed/Refractory B-cell Lymphoma	NCT03593109	Phase 1	CD22, CD19	Hematological tumor	Lymphoma, B-Cell	Drug: Dual Specificity CD19 and CD22 CAR-T Cell Immunotherapy	1	All	18 Years to 75 Years (Adult, Older Adult)	2019-05-30	2021-05-01
Active, not recruiting	Anakinra for the Reduction of CAR-T Toxicity in Patients With Relapsed or Refractory Large B-cell Lymphoma	NCT04432506	Phase 2	CD19	Hematological tumor	Hematopoietic and Lymphoid Cell Neoplasm	Biological: Anakinra	20	All	18 Years and older (Adult, Older Adult)	2020-07-27	2025-01-31
						Recurrent Diffuse Large B-Cell Lymphoma	Biological: Axicabtagene Ciloleucel
						Recurrent High Grade B-Cell Lymphoma	Drug: Cyclophosphamide
						(and 6 more...)	Drug: Fludarabine
Recruiting	Outcomes After Chimeric Antigen Receptor Therapy and Radiation Therapy for Hematologic Malignancies	NCT04888338		Other hematological tumor targets	Hematological tumor	Hematopoietic and Lymphoid Cell Neoplasm	Other: Data Capture	100	All	18 Years and older (Adult, Older Adult)	2021-04-10	2023-11-14
							Other: Electronic Medical Record
Unknown †	Anti-CD22 CAR-T Therapy for CD19-refractory or Resistant Lymphoma Patients	NCT02721407	Phase 1	CD22	Hematological tumor	Recurrent Adult Diffuse Large Cell Lymphoma	Drug: Retroviral vector-transduced autologous T cells to express CD22-specific CARs	20	All	18 Years to 70 Years (Adult, Older Adult)	2016-03-01	2019-12-01
						Recurrent Follicular Lymphoma
						Recurrent Mantle Cell Lymphoma
						(and 3 more...)
Not yet recruiting	Radiation Post-CAR T in Refractory Lymphoma	NCT04473937	Not Applicable	N.A.	Hematological tumor	Hematologic Malignancy	Radiation: Radiotherapy	20	All	18 Years and older (Adult, Older Adult)	2021-07-01	2024-05-01
						Refractory Lymphoma
Recruiting	Adult B-ALL Treated by CART Cell Bridging Allogeneic Hematopoietic Stem Cell Transplantation	NCT04626726	Early Phase 1	CD22, CD19	Hematological tumor	Adult B Acute Lymphoblastic Leukemia	Drug: CD19 CAR-T	50	All	14 Years to 65 Years (Child, Adult, Older Adult)	2020-04-01	2023-05-30
							Drug: CD22 CAR-T
							Drug: CD19+CD22 CAR-T
							(and 2 more...)
Recruiting	Study of BiRd Regimen Combined With BCMA CAR T-cell Therapy in Newly Diagnosed Multiple Myeloma (MM) Patients	NCT04287660	Phase 3	BCMA	Hematological tumor	Multiple Myeloma	Drug: clarithromycin, lenalidomide, dexamethasone and autologous BCMA-directed CAR T-cells	20	All	18 Years to 75 Years (Adult, Older Adult)	2017-10-19	2025-01-31
Recruiting	B7H3 CAR T Cell Immunotherapy for Recurrent/Refractory Solid Tumors in Children and Young Adults	NCT04483778	Phase 1	B7-H3	Solid tumor	Pediatric Solid Tumor	Biological: second generation 4-1BBζ B7H3-EGFRt-DHFR	68	All	0 Years to 26 Years (Child, Adult)	2020-07-13	2040-12-01
						Germ Cell Tumor	Biological: second generation 4-1BBζ B7H3-EGFRt-DHFR(selected) and a second generation 4-1BBζ CD19-Her2tG
						Retinoblastoma
						(and 14 more...)
Recruiting	CD19 Targeted UCAR-T for CD19+ Refractory/Relapsed B-ALL/NHL	NCT05105867	Early Phase 1	CD19	Hematological tumor	B-Cell Leukemia	Biological: anti-CD19 UCAR-T injection	15	All	14 Years to 70 Years (Child, Adult, Older Adult)	2021-09-29	2024-11-30
						B Cell Lymphoma
Active, not recruiting	Study of Feasibility and Safety of UCD19 Chimeric Antigen Receptor (CAR) T Cells in Adult Subjects With Relapsed/Refractory (R/R) B-Cell Non-Hodgkin's Lymphoma (B-NHL)	NCT04240808	Phase 1	CD19	Hematological tumor	Non Hodgkin Lymphoma	Biological: UCD19 CAR T Cells	11	All	18 Years to 80 Years (Adult, Older Adult)	2020-07-17	2023-12-01
Recruiting	Local Manufacture of CAR T-Cell Products for the Treatment of B-Cell Lymphoma and B-Acute Lymphoblastic Leukemia	NCT05281809	Phase 2	CD19	Hematological tumor	B-Cell Lymphoma	Drug: Chimeric Antigen Receptor (CAR) T-Cell Product (Autologous)	30	All	18 Years to 79 Years (Adult, Older Adult)	2022-04-19	2037-12-01
						B Acute Lymphoblastic Leukemia
						Diffuse Large B Cell Lymphoma
						(and 6 more...)
Unknown †	CART-123 FOR Relapsed/Refractory Acute Myelocytic Leukemia（AML）	NCT03556982	Phase 1/2	CD123	Hematological tumor	Leukemia, Myeloid, Acute	Biological: CART-123 cells	10	All	14 Years to 75 Years (Child, Adult, Older Adult)	2018-03-01	2020-03-01
Suspended	Anakinra for the Prevention of Cytokine Release Syndrome and Neurotoxicity in Patients With B-Cell Non-Hodgkin Lymphoma Receiving CD19-Targeted CAR-T Cell Therapy	NCT04359784	Phase 2	CD19	Hematological tumor	B-Cell Non-Hodgkin Lymphoma	Biological: Anakinra	25	All	18 Years and older (Adult, Older Adult)	2021-12-27	2024-03-03
Unknown †	CART-19 FOR Relapsed/Refractory Acute Lymphoblastic Leukemia （ALL）	NCT03544021	Phase 1/2	CD19	Hematological tumor	Leukemia, Lymphocytic, Acute	Biological: CART-19 cells	10	All	14 Years to 75 Years (Child, Adult, Older Adult)	2018-03-01	2020-03-01
Suspended	BCMA-Specific CAR T-Cells Combined With a Gamma Secretase Inhibitor (JSMD194) to Treat Relapsed or Persistent Multiple Myeloma	NCT03502577	Phase 1	BCMA	Hematological tumor	Recurrent Plasma Cell Myeloma	Biological: BCMA-specific CAR-expressing T Lymphocytes	18	All	21 Years and older (Adult, Older Adult)	2018-05-23	2025-09-01
						Refractory Plasma Cell Myeloma	Drug: Cyclophosphamide
							Drug: Fludarabine
							(and 3 more...)
Recruiting	P-BCMA-ALLO1 Allogeneic CAR-T Cells in the Treatment of Subjects With Multiple Myeloma	NCT04960579	Phase 1	BCMA	Hematological tumor	Multiple Myeloma	Biological: P-BCMA-ALLO1 CAR-T cells	135	All	18 Years and older (Adult, Older Adult)	2022-05-05	2040-03-01
							Drug: Rimiducid
Active, not recruiting	A Study of Anakinra to Prevent or Treat Severe Side Effects for Patients Receiving CAR-T Cell Therapy	NCT04148430	Phase 2	CD19	Hematological tumor	B Cell ALL	Drug: Anakinra	62	All	18 Years and older (Adult, Older Adult)	2019-10-30	2024-10-01
						B-Cell Lymphoma
						B-cell Non Hodgkin Lymphoma
Recruiting	A Study of JNJ-68284528, a Chimeric Antigen Receptor T Cell (CAR-T) Therapy Directed Against B-cell Maturation Antigen (BCMA) in Participants With Multiple Myeloma	NCT04133636	Phase 2	BCMA	Hematological tumor	Multiple Myeloma	Drug: JNJ-68284528	157	All	18 Years and older (Adult, Older Adult)	2019-11-07	2025-05-30
							Drug: Lenalidomide
							Drug: Daratumumab
							(and 2 more...)
Not yet recruiting	PSCA-Targeting CAR-T Cells Plus or Minus Radiation for the Treatment of Patients With PSCA+ Metastatic Castration-Resistant Prostate Cancer	NCT05805371	Phase 1	PSCA	Solid tumor	Castration-Resistant Prostate Carcinoma	Biological: Autologous Anti-PSCA-CAR-4-1BB/TCRzeta-CD19t-expressing T-lymphocytes	21	Male	18 Years and older (Adult, Older Adult)	2023-09-07	2026-02-26
						Metastatic Prostate Carcinoma	Procedure: Biopsy
						Stage IVB Prostate Cancer AJCC v8	Procedure: Biospecimen Collection
							(and 5 more...)
Recruiting	PD-1 Silent PSMA/PSCA Targeted CAR-T for the Treatment of Prostate Cancer	NCT05732948	Phase 1	PSMA, PSCA	Solid tumor	Prostate Cancer	Drug: autologous T cells & cyclophosphamide	12	Male	18 Years to 70 Years (Adult, Older Adult)	2018-08-02	2024-08-30
Recruiting	CD123-Directed Autologous T-Cell Therapy for Acute Myelogenous Leukemia (CATCHAML)	NCT04318678	Phase 1	CD123	Hematological tumor	AML	Drug: CD123-CAR T	32	All	up to 21 Years (Child, Adult)	2020-05-27	2025-07-01
						B-ALL	Drug: Cyclophosphamide
						T-ALL	Drug: Fludarabine
						(and 2 more...)	(and 2 more...)
Recruiting	CS1-CAR T Therapy Following Chemotherapy in Treating Patients With Relapsed or Refractory CS1 Positive Multiple Myeloma	NCT03710421	Phase 1	CS1	Hematological tumor	Recurrent Plasma Cell Myeloma	Procedure: CS1-CAR T Therapy	30	All	18 Years and older (Adult, Older Adult)	2019-02-13	2023-12-10
						Refractory Plasma Cell Myeloma	Drug: Cyclophosphamide
							Drug: Fludarabine
							Procedure: Leukapheresis
Recruiting	Treatment by a Bispecific CD3xCD20 Antibody for Relapse/Refractory Lymphomas After CAR T-cells Therapy	NCT04703686	Phase 2	CD19	Hematological tumor	Diffuse Large B-Cell Lymphoma Refractory	Drug: Obinutuzumab	78	All	18 Years and older (Adult, Older Adult)	2021-03-30	2026-03-01
						Refractory Indolent Adult Non-Hodgkin Lymphoma	Drug: RO7082859
						Refractory Transformed B-cell Non-Hodgkin Lymphoma
						(and 2 more...)
Active, not recruiting	A Trial of "Armored" CAR T Cells Targeting CD19 For Patients With Relapsed CD19+ Hematologic Malignancies	NCT03085173	Phase 1	CD19	Hematological tumor	Chronic Lymphocytic Leukemia (CLL)	Biological: EGFRt/19-28z/4-1BBL CAR T cells	39	All	18 Years and older (Adult, Older Adult)	2017-03-15	2024-03-01
						Relapsed
						Refractory
Unknown †	A Study of GPC3 Redirected Autologous T Cells for Advanced HCC	NCT02715362	Phase 1/2	GPC3	Solid tumor	Carcinoma, Hepatocellular	Drug: TAI-GPC3-CART cells	30	All	18 Years to 69 Years (Adult, Older Adult)	2016-03-01	2019-03-01
Recruiting	Claudin18.2 CAR-T (CT041) in Patients With Gastric, Pancreatic Cancer, or Other Specified Digestive Cancers	NCT04404595	Phase 1/2	Claudin18.2	Solid tumor	Gastric Cancer	Biological: CT041	110	All	18 Years to 76 Years (Adult, Older Adult)	2020-10-23	2035-09-01
						Pancreatic Cancer
Recruiting	Relapsed/Refractory Large B-cell Lymphoma With NT-I7 Post-CD19 CAR T-cell Therapy	NCT05075603	Phase 1	CD19	Hematological tumor	Refractory Diffuse Large B-cell Lymphoma	Drug: Efineptakin alfa	57	All	18 Years and older (Adult, Older Adult)	2021-08-06	2026-02-01
						Refractory Diffuse Large B-Cell Lymphoma, Not Otherwise Specified	Drug: Tisagenlecleucel
						Recurrent Diffuse Large B-Cell Lymphoma	Drug: Axicabtagene ciloleucel
						(and 2 more...)	Drug: Lisocabtagene Maraleucel
Unknown †	Anti-CD19/BCMA Bispecific CAR-T Cell Therapy for R/R MM	NCT03706547	Phase 1	BCMA, CD19	Hematological tumor	Multiple Myeloma in Relapse	Biological: anti-CD19/BCMA CAR-T cells	20	All	18 Years to 70 Years (Adult, Older Adult)	2018-10-30	2021-12-01
						Multiple Myeloma Progression	Drug: Fludarabine
							Drug: Cyclophosphamide
Recruiting	Evaluation of Lymphodepletion With ALLO-647 in Adults With R/R Large B Cell Lymphoma Receiving ALLO-501A Allogeneic CAR T Cell Therapy	NCT05714345	Phase 2	Other hematological tumor targets	Hematological tumor	Relapsed/Refractory Large B Cell Lymphoma	Biological: ALLO-647	70	All	18 Years and older (Adult, Older Adult)	2023-03-31	2029-10-01
							Drug: Fludarabine
							Drug: Cyclophosphamide
							Genetic: ALLO-501A
Unknown †	Efficacy and Safety of PZ01 Treatment in Patients With r/r CD19+ B-cell Acute Lymphoblastic Leukemia/B Cell Lymphoma	NCT03281551	Phase 1	CD19	Hematological tumor	B-cell Acute Lymphoblastic Leukemia	Drug: PZ01 CAR-T cells	50	All	14 Years to 65 Years (Child, Adult, Older Adult)	2017-10-01	2020-11-01
						B-cell Lymphoma
Unknown †	A Retrospective Study of Patients With Leukemia Relapse in the CNS Treated With CAR T Cells	NCT04158011		CD19	Hematological tumor	Acute Lymphoblastic Leukemia		80	All	Child, Adult, Older Adult	2019-11-06	2021-01-01
Recruiting	An Evaluation Trial About Anti-claudin18.2 the Specificity of Chimeric Antigen Receptor T Cells in the Advanced Gastric / Esophagogastric Junction Adenocarcinoma and Pancreatic Cancer Subjects	NCT05277987	Early Phase 1	Claudin18.2	Solid tumor	CAR T-Cell Therapy	Drug: HEC-016(0.5×10^6 CAR-T Cells)	18	All	18 Years to 70 Years (Adult, Older Adult)	2022-03-01	2025-03-01
							Drug: HEC-016(0.5×10^6.5 CAR-T Cells)
							Drug: HEC-016(0.5×10^7 CAR-T Cells)
Not yet recruiting	Immune Cell Therapy (CAR-T) for the Treatment of Patients With HIV and B-Cell Non-Hodgkin Lymphoma	NCT05077527	Phase 1	CD19	Hematological tumor	AIDS-Related Diffuse Large B-cell Lymphoma	Biological: Axicabtagene Ciloleucel	20	All	18 Years and older (Adult, Older Adult)	2023-07-27	2027-01-31
						AIDS-Related Non-Hodgkin Lymphoma	Drug: Cyclophosphamide
						HIV Infection	Drug: Fludarabine
						(and 12 more...)
Recruiting	A Study Evaluating the Efficacy, Safety, and Pharmacokinetics of Glofitamab in Combination With Rituximab Plus Ifosfamide, Carboplatin Etoposide Phosphate in Participants With Relapsed/Refractory Transplant or CAR-T Therapy Eligible Diffuse B-Cell Lymphoma	NCT05364424	Phase 1	Other hematological tumor targets	Hematological tumor	Diffuse Large B-Cell Lymphoma (DLBCL)	Drug: Glofitamab	40	All	18 Years and older (Adult, Older Adult)	2022-11-04	2024-10-22
							Drug: Obinutuzumab
							Drug: Tocilizumab
							(and 4 more...)
Completed	Safety and Efficacy Evaluation of IM23 CAR-T Cells (IM23CAR-T)	NCT03585517	Phase 1	CD123	Hematological tumor	AML	Drug: IM23	10	All	3 Years to 80 Years (Child, Adult, Older Adult)	2018-07-21	2020-10-01
Not yet recruiting	Modified Immune Cells (CD19-CD22 CAR T Cells) in Treating Patients With Recurrent or Refractory CD19 Positive, CD22 Positive Leukemia or Lymphoma	NCT04029038	Phase 1/2	CD22, CD19	Hematological tumor	CD19 Positive	Biological: Autologous CD19/CD22 Chimeric Antigen Receptor T-cells	30	All	6 Months to 70 Years (Child, Adult, Older Adult)	2023-02-24	2023-08-31
						CD22 Positive	Drug: Cyclophosphamide
						Minimal Residual Disease	Drug: Fludarabine
						(and 7 more...)
Recruiting	Autologous CD19 CAR-T Cell Therapy (SYNCAR-001) + Orthogonal IL-2 (STK-009) in Subjects With CD19+ Hematologic Malignancies	NCT05665062	Phase 1	CD19	Hematological tumor	CLL/SLL	Drug: SYNCAR-001	36	All	18 Years and older (Adult, Older Adult)	2023-02-01	2026-11-01
						NHL	Drug: STK-009
						Mantle Cell Lymphoma	Drug: Cyclophosphamide
						(and 4 more...)	Drug: Fludarabine
Recruiting	MOv19-BBz CAR T Cells in aFR Expressing Recurrent High Grade Serous Ovarian, Fallopian Tube, or Primary Peritoneal Cancer	NCT03585764	Phase 1	Other solid tumor targets	Solid tumor	Ovarian Cancer	Drug: MOv19-BBz CAR T cells	18	Female	18 Years and older (Adult, Older Adult)	2018-10-24	2038-10-01
						Fallopian Tube Cancer	Device: Alpha Folate Receptor expression test
						Primary Peritoneal Carcinoma
Unknown †	LCAR-B4822M-02 Cells in Treating Relapsed/Refractory (R/R) Multiple Myeloma	NCT03674463	Phase 1	BCMA	Hematological tumor	Refractory or Relapsed Multiple Myeloma	Drug: LCAR-B4822M CAR-T Cell Immunotherapy	10	All	18 Years to 73 Years (Adult, Older Adult)	2018-07-26	2020-12-31
Recruiting	A Study of Bortezomib, Lenalidomide and Dexamethasone (VRd) Followed by Cilta-cel, a CAR-T Therapy Directed Against BCMA Versus VRd Followed by Lenalidomide and Dexamethasone (Rd) Therapy in Participants With Newly Diagnosed Multiple Myeloma for Whom ASCT is Not Planned as Initial Therapy	NCT04923893	Phase 3	BCMA	Hematological tumor	Multiple Myeloma	Drug: Bortezomib	650	All	18 Years and older (Adult, Older Adult)	2021-08-19	2034-01-16
							Drug: Dexamethasone
							Drug: Lenalidomide
							(and 3 more...)
Completed	Immunotherapy With BCMA CAR-T Cells in Treating Patients With BCMA Positive Relapsed or Refractory Multiple Myeloma	NCT03338972	Phase 1	BCMA	Hematological tumor	Recurrent Plasma Cell Myeloma	Biological: Autologous Anti-BCMA-CAR-expressing CD4+/CD8+ T-lymphocytes FCARH143	28	All	21 Years and older (Adult, Older Adult)	2017-11-29	2022-03-22	2022-08-05	Has Results	Study Protocol and Statistical Analysis Plan
						Refractory Plasma Cell Myeloma	Drug: Cyclophosphamide
							Drug: Fludarabine
							Procedure: Leukapheresis
Unknown †	Anti-GPC3 CAR-T for Treating GPC3-positive Advanced Hepatocellular Carcinoma (HCC)	NCT03084380	Phase 1/2	GPC3	Solid tumor	Hepatocellular Carcinoma	Biological: Retroviral vector-transduced autologous T cells to express anti-GPC3 CARs	20	All	18 Years to 70 Years (Adult, Older Adult)	2017-06-01	2020-05-31
							Drug: Fludarabine
							Drug: Cyclophosphamide
Recruiting	Tadekinig Alfa (IL-18BP) Rescue Therapy for CAR T Cell Related Cytokine Release Syndrome (CRS) and HLH-like Syndrome	NCT05306080	Early Phase 1	N.A.	Hematological tumor	CRS - Cytokine Release Syndrome	Drug: Tadekinig alfa (IL-18BP)	10	All	18 Years and older (Adult, Older Adult)	2022-04-17	2025-04-01
						HLH
Not yet recruiting	A Phase I Clinical Trial Using Genetically Engineered Autologous T Cells to Express Chimeric Antigen Receptor (CAR) for Treatment of Patients With Refractory or Relapsed CD19-positive B Lymphoid Malignancies	NCT05705570	Phase 1	CD19	Hematological tumor	Acute Lymphoblastic Leukemia, in Relapse	Drug: Cyclophosphamide	30	All	2 Years to 70 Years (Child, Adult, Older Adult)	2023-03-01	2028-12-01
						Acute Lymphoblastic Leukemia Refractory	Drug: Fludarabine
						B-cell Lymphoma Recurrent	Biological: Chimeric antigen receptor T cells to be implemented in a "3 + 3" design on day 0
						(and 3 more...)
Recruiting	ENABLE (Engaging Toll-like Receptor Signalling for B-cell Lymphoma Chimeric Antigen Receptor Therapy)	NCT04049513	Phase 1	CD19	Hematological tumor	Lymphomas Non-Hodgkin's B-Cell	Biological: WZTL002-1 (1928T2z CAR-T cells)	12	All	16 Years to 75 Years (Child, Adult, Older Adult)	2019-10-11	2026-08-01
						Diffuse Large B-cell Lymphoma (DLBCL)	Drug: Cyclophosphamide and Fludarabine lymphodepleting chemotherapy
						Primary Mediastinal B-cell Lymphoma (PMBCL)
						(and 3 more...)
Recruiting	Siltuximab for the Prevention of CAR T Cell Related Cytokine Release Syndrome in Patients With CD19 Positive Non-Hodgkin Lymphoma	NCT05665725	Phase 1	CD19	Hematological tumor	Non-Hodgkin Lymphoma	Procedure: Biospecimen Collection	10	All	18 Years and older (Adult, Older Adult)	2023-01-31	2025-12-31
							Procedure: Computed Tomography
							Procedure: Positron Emission Tomography
							Biological: Siltuximab
Active, not recruiting	A Phase 1 Study of CD22-CAR TCell Immunotherapy for CD22+ Leukemia and Lymphoma	NCT03244306	Phase 1	CD22	Hematological tumor	Leukemia	Biological: Patient-derived CD22-specific CAR T-cells also expressing an EGFRt	4	All	1 Year to 26 Years (Child, Adult)	2017-07-27	2035-07-01
Recruiting	The Fourth Generation CART-cell Therapy for Refractory-Relapsed Ovarian Cancer	NCT03814447	Early Phase 1	Mesothelin	Solid tumor	Ovarian Cancer	Drug: anti- MESO CAR-T cells	10	Female	18 Years to 75 Years (Adult, Older Adult)	2019-08-16	2023-01-01
							Drug: Fludarabine
							Drug: Cyclophosphamide
Not yet recruiting	The Safety and Efficacy of BRL-201 in the Treatment of r/r B Lymphocyte Non-Hodgkin Lymphoma	NCT05741359	Phase 1	CD19	Hematological tumor	Non-hodgkin Lymphoma,B Cell	Drug: CD19-targeted non-viral PD1 site-specific integrated CAR-T cell injection	18	All	18 Years and older (Adult, Older Adult)	2023-03-30	2024-03-15
Recruiting	A Clinical Research of CAR T Cells Targeting CD19 Positive Malignant B-cell Derived Leukemia and Lymphoma	NCT02349698	Phase 1/2	CD19	Hematological tumor	Leukemia	Biological: Chimeric Antigen Receptor Modified T cells Targeting CD19	45	All	4 Years to 75 Years (Child, Adult, Older Adult)	2014-12-01	2023-12-01
						Lymphoma
Recruiting	GD2 CAR T Cells in Diffuse Intrinsic Pontine Gliomas(DIPG) & Spinal Diffuse Midline Glioma(DMG)	NCT04196413	Phase 1	GD2	Solid tumor	Glioma of Spinal Cord	Drug: GD2 CAR T cells	54	All	2 Years to 30 Years (Child, Adult)	2020-06-04	2042-07-31
						Glioma of Brainstem	Drug: Fludarabine
							Drug: Cyclophosphamide
Withdrawn	A Phase I Trial of Donor- Derived 19-28z CAR T Cells Following Allogeneic Transplant for the Treatment of CD19 Malignancies	NCT04556266	Phase 1	CD19	Hematological tumor	Leukemia	Biological: CAR T-Cell Infusion	0	All	18 Years to 60 Years (Adult)	2021-07-01	2022-03-01
						Lymphoma
						Lymphoma, B-Cell
Recruiting	RadiothErapy priMIng for CAR-T	NCT04726787	Not Applicable	CD19	Hematological tumor	Diffuse Large B Cell Lymphoma	Radiation: Bridging Radiotherapy	20	All	18 Years and older (Adult, Older Adult)	2022-08-18	2024-08-18
Recruiting	Human AntiCD19 Chimeric Antigen Receptor T Cells for Relapsed or Refractory Lymphoid Malignancies	NCT04732845	Phase 1	CD19	Hematological tumor	Non Hodgkin Lymphoma	Biological: Fully human anti CD19 CAR-T Cell Dose	36	All	18 Years and older (Adult, Older Adult)	2021-04-26	2023-12-01
						Acute Lymphoblastic Leukemia	Drug: Fludarabine
						Chronic Lymphocytic Leukemia	Drug: Cyclophosphamide
Recruiting	CLIC-1901 for the Treatment of Patients With Relapsed/Refractory CD19 Positive Hematologic Malignancies	NCT03765177	Phase 1/2	CD19	Hematological tumor	Acute Lymphoblastic Leukemia	Biological: CLIC-1901	60	All	18 Years to 75 Years (Adult, Older Adult)	2019-10-16	2022-10-31
						Non-Hodgkin's Lymphoma
						Chronic Lymphocytic Leukemia
Recruiting	B7-H3-Specific Chimeric Antigen Receptor Autologous T-Cell Therapy for Pediatric Patients With Solid Tumors (3CAR)	NCT04897321	Phase 1	B7-H3	Solid tumor	Pediatric Solid Tumor	Drug: Fludarabine	32	All	up to 21 Years (Child, Adult)	2022-07-06	2026-02-28
						Osteosarcoma	Drug: Cyclophosphamide
						Rhabdomyosarcoma	Drug: MESNA
						(and 13 more...)	Drug: B7-H3 CAR T cells
Terminated	APRIL CAR T Cells (AUTO2) Targeting BCMA and TACI for the Treatment of Multiple Myeloma	NCT03287804	Phase 1/2	BCMA	Hematological tumor	Multiple Myeloma	Biological: AUTO2	12	All	18 Years and older (Adult, Older Adult)	2017-05-05	2019-09-05	2020-10-23	Has Results	Study Protocol
															Statistical Analysis Plan
Unknown †	A Study of Anti-CD19 CAR-T Cell Immunotherapy for Refractory /Relapsed B Cell Malignancies	NCT03191773	Phase 1/2	CD19	Hematological tumor	Acute Lymphocytic Leukemia	Combination Product: Drugs and anti-CD19 CAR transduced T cells	100	All	14 Years to 80 Years (Child, Adult, Older Adult)	2017-06-30	2020-12-31
						Chronic Lymphocytic Leukemia
						Lymphoma
Completed	CAR T Cells Real World Evidence Study Based on the French Hospital Claims Data Source (PMSI)	NCT05349201		CD19	Hematological tumor	Diffuse Large B-Cell Lymphoma (DLBCL)	Other: KYMRIAH	273	All	18 Years to 30 Years (Adult)	2020-12-09	2021-05-28
						Acute Lymphoblastic Leukemia (ALL)	Other: YESCARTA
Recruiting	A Study of CAR-GPRC5D in Patients With Relapsed/Refractory Multiple Myeloma or Plasma Cell Leukemia	NCT05219721	Phase 1	GPRC5D	Hematological tumor	Relapsed/Refractory Multiple Myeloma	Drug: CAR-T (CAR-GPRC5D)	18	All	18 Years to 75 Years (Adult, Older Adult)	2022-03-17	2024-03-01
						Plasma Cell Leukemia
Suspended	Interleukin-2 Following 4SCAR19/22 T Cells Targeting Refractory and/or Recurrent B Cell Malignancies	NCT03098355	Phase 1/2	CD22, CD19	Hematological tumor	B-Cell Leukemia	Biological: 4SCAR19/22 T cells	30	All	1 Year to 14 Years (Child)	2017-12-30	2023-12-31
						B-Cell Lymphoma	Drug: Interleukin-2
Active, not recruiting	BCMA Targeted CAR T Cells With or Without Lenalidomide for the Treatment of Multiple Myeloma	NCT03070327	Phase 1	BCMA	Hematological tumor	Multiple Myeloma	Biological: EGFRt/BCMA-41BBz CAR T cell	20	All	18 Years and older (Adult, Older Adult)	2017-02-27	2024-02-01
							Drug: Cyclophosphamide
							Drug: Lenalidomide.
Recruiting	Co-administration of CART22-65s and huCART19 for B-ALL	NCT05674175	Phase 1/2	CD22, CD19	Hematological tumor	B-cell Acute Lymphoblastic Leukemia	Biological: Autologous, humanized anti-CD22 CAR T cell therapy (CART22-65s)	93	All	up to 29 Years (Child, Adult)	2023-01-25	2026-01-15
						B Lineage Lymphoblastic Lymphoma	Biological: Autologous, humanized anti-CD19 CAR T cell therapy (huCART19)
Recruiting	Safety and Efficacy of ThisCART7 in Patients With Refractory or Relapsed T Cell Malignancies	NCT05127135	Phase 1	CD7	Hematological tumor	T-Acute Lymphoblastic Leukemia	Biological: ThisCART7 cells	30	All	3 Years to 70 Years (Child, Adult, Older Adult)	2020-01-22	2023-12-24
						T-cell Non-Hodgkin Lymphoma
						T-cell Acute Lymphoblastic Lymphoma
Enrolling by invitation	Long-term Follow-up Study for Patients Treated With CLBR001 CAR-T	NCT04488354	Phase 1	CD19	Hematological tumor	Relapsed/Refractory B-cell Lymphomas	Combination Product: CLBR001 and SWI019	36	All	18 Years and older (Adult, Older Adult)	2021-01-21	2036-08-01
						Diffuse Large B-Cell Lymphoma (DLBCL)
						Follicular Lymphoma (FL)
						(and 9 more...)
Recruiting	CRISPR-Edited Allogeneic Anti-CD19 CAR-T Cell Therapy for Relapsed/Refractory B Cell Non-Hodgkin Lymphoma	NCT04637763	Phase 1	CD19	Hematological tumor	Lymphoma, Non-Hodgkin	Genetic: CB-010	72	All	18 Years and older (Adult, Older Adult)	2021-05-26	2025-09-01
						Relapsed Non Hodgkin Lymphoma	Drug: Cyclophosphamide
						Refractory B-Cell Non-Hodgkin Lymphoma	Drug: Fludarabine
						(and 4 more...)
Active, not recruiting	CD19 T-CAR for Treatment of Children and Young Adults With r/r B-ALL	NCT03467256	Phase 1/2	CD19	Hematological tumor	B-cell Acute Lymphoblastic Leukemia	Biological: Chimeric Antigen Receptor T-Cell Therapy	18	All	3 Months to 25 Years (Child, Adult)	2018-05-14	2025-10-15
						Acute Lymphocytic Leukemia, Pediatric	Drug: Fludarabine
							Drug: Cyclophosphamide
							(and 4 more...)
Recruiting	CAR T-cells Against CD30 (HSP-CAR30) for Relapsed/ Refractory Hodgkin and T-cell Lymphoma.	NCT04653649	Phase 1/2	CD30	Hematological tumor	Hodgkin Lymphoma, Adult	Biological: HSP-CAR30	30	All	18 Years to 70 Years (Adult, Older Adult)	2020-09-29	2023-12-30
						T Cell Lymphoma
Unknown †	A Study of EXP039 Treatment in Subjects With r/r NHL Subjects	NCT04696432	Phase 1	CD20, CD19	Hematological tumor	Non-Hodgkin's B-cell Lymphoma	Biological: CD19/CD20-directed CAR-T cells	10	All	18 Years to 70 Years (Adult, Older Adult)	2020-09-21	2022-10-01
Unknown †	A Study of EXP039 Treatment in Subjects With r/r NHL Subjects	NCT04655677	Phase 1	CD20, CD19	Hematological tumor	Non-Hodgkin's B-cell Lymphoma	Biological: CD19/CD20-directed CAR-T cells	10	All	18 Years to 70 Years (Adult, Older Adult)	2020-08-25	2022-10-01
Recruiting	NGS-MRD Assessment of Combination Immunotherapies Targeting T-ALL	NCT05277753	Phase 1	N.A.	Hematological tumor	T-Cell Acute Lymphoblastic Leukemia	Biological: Antigen-specific T cells CAR-T/CTL and DCvac	10	All	6 Months to 65 Years (Child, Adult, Older Adult)	2022-03-15	2025-12-31
Recruiting	PSCA-CAR T Cells in Treating Patients With PSCA+ Metastatic Castration Resistant Prostate Cancer	NCT03873805	Phase 1	PSCA	Solid tumor	Castration-Resistant Prostate Carcinoma	Biological: Autologous Anti-PSCA-CAR-4-1BB/TCRzeta-CD19t-expressing T-lymphocytes	30	Male	18 Years and older (Adult, Older Adult)	2019-08-20	2023-12-31
						Metastatic Prostate Carcinoma	Drug: Cyclophosphamide
						Stage IV Prostate Cancer AJCC v8	Drug: Fludarabine
						(and 2 more...)	Drug: Fludarabine Phosphate
Recruiting	Safety and Clinical Activity of ThisCART22 in Patients With r/r Non-Hodgkin's B Cell Lymphoma	NCT05106946	Phase 1	CD22	Hematological tumor	B-cell Malignancy	Biological: ThisCART22 cells	20	All	18 Years to 70 Years (Adult, Older Adult)	2021-10-25	2024-10-25
Recruiting	Safety and Clinical Activity of ThisCART19 in Patients With r/r Non-Hodgkin's B Cell Lymphoma	NCT05106907	Phase 1	CD19	Hematological tumor	B-cell Malignancy	Biological: ThisCART19 cells	20	All	18 Years to 70 Years (Adult, Older Adult)	2021-10-25	2024-10-24
Recruiting	Modified Immune Cells (CD19 CAR T Cells) and Acalabrutinib for the Treatment of Relapsed or Refractory Mantle Cell Lymphoma	NCT04484012	Phase 2	CD19	Hematological tumor	Recurrent Mantle Cell Lymphoma	Drug: Acalabrutinib	36	All	18 Years to 75 Years (Adult, Older Adult)	2020-12-31	2023-12-31
						Refractory Mantle Cell Lymphoma	Biological: CD19CAR-CD28-CD3zeta-EGFRt-expressing Tn/mem-enriched T-lymphocytes
Recruiting	CD19 Chimeric Antigen Receptors and CD19 Positive Feeder T Cells as a Leukemia Consolidation Treatment	NCT05381662	Phase 1/2	CD19	Hematological tumor	Acute Lymphoblastic Leukemia in Remission	Biological: CD19 CAR-T cells and CD19 positive feeder T cells	10	All	18 Years to 65 Years (Adult, Older Adult)	2018-08-02	2025-12-01
Recruiting	Chimeric Antigen Receptor (CAR) T Cells With a Chlorotoxin Tumor-Targeting Domain for the Treatment of MMP2+ Recurrent or Progressive Glioblastoma	NCT04214392	Phase 1	CD19	Hematological tumor	Recurrent Glioblastoma	Biological: Chlorotoxin (EQ)-CD28-CD3zeta-CD19t-expressing CAR T-lymphocytes (via ICT delivery)	36	All	18 Years and older (Adult, Older Adult)	2020-02-26	2024-12-31
						Recurrent Malignant Glioma	Biological: Chlorotoxin (EQ)-CD28-CD3zeta-CD19t-expressing CAR T-lymphocytes (via ICT/ICV dual delivery)
						Recurrent WHO Grade II Glioma
						Recurrent WHO Grade III Glioma
Recruiting	Study to Evaluate the Role of Siltuximab in Treatment of Cytokine Release Syndrome (CRS) and Immune Effector Cell Associated Neurotoxicity (ICANS) Related to CAR-T Cell Therapy	NCT04975555	Phase 2	N.A.	Hematological tumor	Cytokine Release Syndrome	Drug: Siltuximab	30	All	18 Years and older (Adult, Older Adult)	2021-11-15	2025-12-31
						ICANS
						Lymphoma, Non-Hodgkin
						(and 2 more...)
Active, not recruiting	A Study of JNJ-75229414 for Metastatic Castration-resistant Prostate Cancer Participants	NCT05022849	Phase 1	Other solid tumor targets	Solid tumor	Prostatic Neoplasms	Drug: JNJ-75229414	15	Male	18 Years and older (Adult, Older Adult)	2021-09-28	2025-12-19
							Drug: Bridging Therapy
Active, not recruiting	The Efficacy and Safety of Brain-targeting Immune Cells (EGFRvIII-CAR T Cells) in Treating Patients With Leptomeningeal Disease From Glioblastoma. Administering Patients EGFRvIII -CAR T Cells May Help to Recognize and Destroy Brain Tumor Cells in Patients	NCT05063682	Phase 1	EGFRvIII	Solid tumor	Glioblastoma	Biological: EGFRvIII-specific hinge-optimized CD3 ζ-stimulatory/41BB-co-stimulatory Chimeric Antigen Receptor autologous T-lymphocytes	10	All	18 Years and older (Adult, Older Adult)	2020-05-15	2023-10-01
						Glioblastoma Multiforme
						Glioma, Malignant
Recruiting	CAR-20/19-T Cells in Patients With Relapsed Refractory B Cell Malignancies	NCT04186520	Phase 1/2	CD20, CD19	Hematological tumor	Non Hodgkin Lymphoma (NHL)	Biological: 8/12-Day Production of Car-T Cells	65	All	18 Years to 80 Years (Adult, Older Adult)	2020-05-18	2025-12-31
						Mantle Cell Lymphoma (MCL)	Biological: 8/12-Day Production of Cryopreserved Car-T Cells
						Chronic Lymphocytic Leukemia (CLL)	Biological: 12-Day Production of Car-T Cells
						(and 4 more...)
Withdrawn	Treatment of Relapsed and/or Refractory AQP4-IgG Seropositive NMOSD by Tandem CAR T Cells Targeting CD19 and CD20	NCT03605238	Phase 1	CD20, CD19	Hematological tumor	Neuromyelitis Optica Spectrum Disorder	Biological: Corticosteroids & tanCART19/20	0	All	12 Years to 75 Years (Child, Adult, Older Adult)	2018-08-15	2020-08-15
Not yet recruiting	To Evaluate the Safety, Tolerability and Preliminary Efficacy of EU307	NCT05783570	Phase 1	GPC3	Solid tumor	Advanced Hepatocellular Carcinoma	Biological: EU307 CAR-T Cell	12	All	19 Years and older (Adult, Older Adult)	2023-04-01	2024-11-01
Recruiting	Assessment of Safety and Efficacy of ThisCART19A in Adult Patients With B-NHL After Failure of Autologous Chimeric Antigen Receptor T- Cell(CAR-T) Therapy	NCT05349266	Phase 1	CD19	Hematological tumor	Non-Hodgkin's Lymphoma	Biological: ThisCART19A	16	All	18 Years to 75 Years (Adult, Older Adult)	2022-03-18	2024-04-30
Completed	A Study of JNJ-68284528, a Chimeric Antigen Receptor T Cell (CAR-T) Therapy Directed Against B-Cell Maturation Antigen (BCMA) in Participants With Relapsed or Refractory Multiple Myeloma	NCT03548207	Phase 1/2	BCMA	Hematological tumor	Multiple Myeloma	Biological: JNJ-68284528	126	All	18 Years and older (Adult, Older Adult)	2018-06-29	2022-08-23
Recruiting	Intracerebroventricular Administration of CD19-CAR T Cells (CD19CAR-CD28-CD3zeta-EGFRt-expressing Tcm-enriched T-lymphocytes) for the Treatment of Primary Central Nervous System Lymphoma	NCT05625594	Phase 1	CD19	Hematological tumor	Central Nervous System Lymphoma	Procedure: Aspiration	20	All	18 Years and older (Adult, Older Adult)	2022-11-22	2025-11-06
							Procedure: Biospecimen Collection
							Procedure: Catheterization
							(and 8 more...)
Not yet recruiting	Study of B7-H3, EGFR806, HER2, And IL13-Zetakine (Quad) CAR T Cell Locoregional Immunotherapy For Pediatric Diffuse Intrinsic Pontine Glioma, Diffuse Midline Glioma, And Recurrent Or Refractory Central Nervous System Tumors	NCT05768880	Phase 1	EGFR, HER2, B7-H3	Solid tumor	Diffuse Intrinsic Pontine Glioma	Biological: SC-CAR4BRAIN	72	All	1 Year to 26 Years (Child, Adult)	2023-04-25	2043-12-31
						Diffuse Midline Glioma
						Recurrent CNS Tumor, Adult
						(and 2 more...)
Not yet recruiting	Safety and Efficacy of Chimeric Antigen Receptor T Lymphocytes for Patients With Intermediate and Advanced Tumors	NCT05117138	Phase 1/2	Other solid tumor targets	Solid tumor	Melanoma	Biological: AMT-116 CAR-T cells	39	All	18 Years to 70 Years (Adult, Older Adult)	2022-01-01	2024-03-01
						Non-small Cell Lung Cancer	Biological: AMT-253 CAR-T cells
						Head and Neck Squamous Cell Carcinoma
Recruiting	Brain Tumor-Specific Immune Cells (IL13Ralpha2-CAR T Cells) for the Treatment of Leptomeningeal Glioblastoma, Ependymoma, or Medulloblastoma	NCT04661384	Phase 1	IL13Rα2	Solid tumor	Ependymoma	Biological: IL13Ralpha2-specific Hinge-optimized 41BB-co-stimulatory CAR Truncated CD19-expressing Autologous T-Lymphocytes	30	All	18 Years and older (Adult, Older Adult)	2021-03-05	2025-11-17
						Glioblastoma
						Medulloblastoma
						Recurrent Metastatic Malignant Neoplasm in the Leptomeninges
Recruiting	Modified Immune Cells (CD19/CD20 CAR-T Cells) in Treating Patients With Recurrent or Refractory B-Cell Lymphoma or Chronic Lymphocytic Leukemia	NCT04007029	Phase 1	CD20, CD19	Hematological tumor	CD19 Positive	Biological: Chimeric Antigen Receptor T-Cell Therapy	24	All	18 Years to 70 Years (Adult, Older Adult)	2019-10-04	2024-08-01
						CD20 Positive	Drug: Cyclophosphamide
						Recurrent Chronic Lymphocytic Leukemia	Drug: Fludarabine Phosphate
						(and 11 more...)	Biological: Tocilizumab
Recruiting	Administration of Autologous CAR-T CD19 Antigen With Inducible Safety Switch in Patients With Relapsed/Refractory ALL	NCT03016377	Phase 1/2	CD19	Hematological tumor	Acute Lymphoblastic Leukemia	Biological: iC9-CAR19 cells	54	All	3 Years to 70 Years (Child, Adult, Older Adult)	2012-03-22	2041-04-22
						Immune System Diseases	Drug: Rimiducid
						Immunoproliferative Disorders	Drug: Cyclophosphamide
							Drug: Fludarabine
Recruiting	Modified Immune Cells (TAG72-CAR T Cells) for the Treatment of Patients With Platinum Resistant Epithelial Ovarian Cancer	NCT05225363	Phase 1	Other solid tumor targets	Solid tumor	Platinum-Resistant Ovarian Carcinoma	Biological: Chimeric Antigen Receptor T-cells	33	Female	18 Years and older (Adult, Older Adult)	2022-05-05	2027-04-05
							Drug: Cyclophosphamide
							Drug: Fludarabine
Active, not recruiting	A Study Comparing JNJ-68284528, a CAR-T Therapy Directed Against B-cell Maturation Antigen (BCMA), Versus Pomalidomide, Bortezomib and Dexamethasone (PVd) or Daratumumab, Pomalidomide and Dexamethasone (DPd) in Participants With Relapsed and Lenalidomide-Refractory Multiple Myeloma	NCT04181827	Phase 3	BCMA	Hematological tumor	Multiple Myeloma	Drug: JNJ-68284528	419	All	18 Years and older (Adult, Older Adult)	2020-06-12	2027-06-30
							Drug: Pomalidomide
							Drug: Bortezomib
							(and 2 more...)
Not yet recruiting	A Study of Ultra-fraction Radiotherapy Bridging CART in R/R DLBCL	NCT05514327	Not Applicable	CD19	Hematological tumor	Diffuse Large B Cell Lymphoma	Radiation: ultra-fraction radiotherapy	20	All	18 Years and older (Adult, Older Adult)	2022-09-01	2024-12-01
						CAR-T
						Radiotherapy
						Bridging Therapy
Unknown †	CD19-CART in the Treatment of R/R CD19 Positive Non-Hodgkin's Lymphoma	NCT04237428	Not Applicable	CD19	Hematological tumor	Non Hodgkin Lymphoma	Biological: CD19 CAR-T cells infusion	20	All	18 Years to 65 Years (Adult, Older Adult)	2019-05-31	2021-05-31
Active, not recruiting	A Phase 2 Trial of Anakinra for the Prevention of CAR-T Cell Mediated Neurotoxicity	NCT04150913	Phase 2	CD19	Hematological tumor	Non Hodgkin Lymphoma	Drug: Anakinra	15	All	18 Years and older (Adult, Older Adult)	2020-10-05	2024-11-01
						Refractory Non-Hodgkin Lymphoma	Drug: Axicabtagene Ciloleucel
						Relapsed Non Hodgkin Lymphoma
						(and 3 more...)
Recruiting	BCMA and CD19 Targeted Fast Dual CAR-T for BCMA+ Refractory/Relapsed Multiple Myeloma	NCT04236011	Early Phase 1	BCMA, CD19	Hematological tumor	Multiple Myeloma	Biological: GC012F injection	15	All	18 Years and older (Adult, Older Adult)	2020-01-16	2022-12-31
Recruiting	Pembrolizumab as Salvage Therapy for the Treatment of Multiple Myeloma in Patients Progressing on CAR-T Cell Therapy	NCT05204160	Phase 2	BCMA	Hematological tumor	Plasma Cell Myeloma	Biological: Pembrolizumab	30	All	18 Years and older (Adult, Older Adult)	2022-04-11	2024-10-21
Completed	A PhaseⅠb Study Evaluating Safety and Efficacy of C-CAR011 Treatment in B- NHL Subjects	NCT03483688	Phase 1	CD19	Hematological tumor	B-cell Non-Hodgkin Lymphoma	Biological: CD19-directed CAR-T cells	6	All	18 Years to 70 Years (Adult, Older Adult)	2018-03-06	2020-01-10
Recruiting	IL13Ra2-CAR T Cells With or Without Nivolumab and Ipilimumab in Treating Patients With GBM	NCT04003649	Phase 1	IL13Rα2	Solid tumor	Recurrent Glioblastoma	Biological: IL13Ralpha2-specific Hinge-optimized 4-1BB-co-stimulatory CAR/Truncated CD19-expressing Autologous TN/MEM Cells	60	All	18 Years and older (Adult, Older Adult)	2019-12-02	2024-12-31
						Refractory Glioblastoma	Biological: Ipilimumab
							Biological: Nivolumab
							(and 2 more...)
Recruiting	A Study to Evaluate Safety and Efficacy of Armored CAR-T Cell Injection C-CAR031 in Advanced Hepatocellular Carcinoma	NCT05155189	Phase 1	GPC3	Solid tumor	Hepatocellular Carcinoma	Biological: TC-CAR031	20	All	18 Years to 70 Years (Adult, Older Adult)	2021-12-09	2024-05-01
Recruiting	Testing Drug Treatments After CAR T-cell Therapy in Patients With Relapsed/Refractory Diffuse Large B-cell Lymphoma	NCT05633615	Phase 2	CD19	Hematological tumor	Diffuse Large B-Cell Lymphoma	Biological: Axicabtagene Ciloleucel	396	All	18 Years and older (Adult, Older Adult)	2023-02-23	2029-12-04
						Grade 3b Follicular Lymphoma	Procedure: Biospecimen Collection
						Primary Mediastinal (Thymic) Large B-Cell Lymphoma	Procedure: Computed Tomography
						(and 4 more...)	(and 8 more...)
Recruiting	Study of CXCR5 Modified EGFR Targeted CAR-T Cells for Advanced NSCLC	NCT05060796	Early Phase 1	EGFR	Solid tumor	Non Small Cell Lung Cancer	Biological: CXCR5 modified EGFR Chimeric Antigen Receptor Autologous T cells	11	All	18 Years to 75 Years (Adult, Older Adult)	2019-09-01	2034-11-01
Not yet recruiting	CAR-T Cell, B-cell Acute Lymphoblastic Leukemia (TriCAR)	NCT05010564	Phase 1	CD20, CD22, CD19	Hematological tumor	Leukemia, B-Cell	Genetic: Autologous TriCAR T-cells and lymphodepletion chemotherapy	38	All	12 Months to 22 Years (Child, Adult)	2023-04-01	2040-03-29
Recruiting	A Clinical Study to Evaluate CAR-T Cell-based Medicinal Product in the Treatment of Advanced Solid Tumors	NCT04467853	Phase 1	Claudin18.2	Solid tumor	Solid Tumors	Biological: LCAR-C18S cells	64	All	18 Years to 70 Years (Adult, Older Adult)	2020-09-21	2026-06-01
Unknown †	LCAR-B38M Cells in Treating Relapsed/Refractory (R/R) Multiple Myeloma	NCT03090659	Phase 1/2	BCMA	Hematological tumor	Refractory or Relapsed Multiple Myeloma	Biological: LCAR-B38M CAR-T cell injection	100	All	18 Years to 80 Years (Adult, Older Adult)	2015-10-02	2021-12-31
Recruiting	Anti-CD19 Chimeric Antigen Receptor T Cells for Treatment of Relapsed or Refractory Non-Hodgkin Lymphoma	NCT04545762	Phase 1	CD19	Hematological tumor	Refractory Non-Hodgkin Lymphoma	Drug: Fludarabine	36	All	18 Years and older (Adult, Older Adult)	2020-09-11	2023-10-31
						Burkitt Lymphoma	Drug: Cyclophosphamide
						Mantle Cell Lymphoma	Biological: anti-CD19 CAR-T cells
						(and 6 more...)
Not yet recruiting	CD19 CAR T-cell Target Relapsed/Refractory Acute B Cell Leukemia/Lymphoma	NCT05613348	Phase 1/2	CD19	Hematological tumor	B-cell Acute Lymphoblastic Leukemia	Biological: CD19 CAR T-Cell(CAT19T2)	70	All	1 Year to 18 Years (Child, Adult)	2022-12-01	2028-12-01
						B-Cell Lymphoma, Unspecified
Recruiting	MT2017-45: CAR-T Cell Therapy for Heme Malignancies	NCT03642626		CD19	Hematological tumor	Acute Lymphoblastic Leukemia	Drug: KYMRIAH	240	All	Child, Adult, Older Adult	2018-12-18	2028-06-01
						Large B-cell Lymphoma	Drug: YESCARTA
							Drug: Fludarabine 30mg/m2 4 doses
							(and 9 more...)
Unknown †	A Study of EXP039 Treatment in Subjects With r/r NHL Subjects	NCT04693676	Phase 1	CD20, CD19	Hematological tumor	Non-Hodgkin's B-cell Lymphoma	Biological: CD19/CD20-directed CAR-T cells	10	All	18 Years to 70 Years (Adult, Older Adult)	2020-07-10	2022-10-10
Recruiting	Safety of Myeloablative Conditioning, Orca-T, and Allogeneic, Donor-Derived CD19/CD22-CAR (Chimeric Antigen Receptor) T Cells in Adults With B-cell Acute Lymphoblastic Leukemia (ALL)	NCT05507827	Phase 1	CD22, CD19	Hematological tumor	Lymphoid Leukemia	Drug: Allogeneic donor-derived T-cells transduced with bivalent lentiviral vector (CD19/CD22-BBz) chimeric antigen receptor (CAR)	18	All	18 Years to 65 Years (Adult, Older Adult)	2022-08-18	2037-01-01			Informed Consent Form
							Drug: Treg CD34+HSPC (Orca-T)
Active, not recruiting	A Pediatric and Young Adult Trial of Genetically Modified T Cells Directed Against CD19 for Relapsed/Refractory CD19+ Leukemia	NCT02028455	Phase 1/2	CD19	Hematological tumor	CD19+ Acute Leukemia	Biological: Patient Derived CD19 specific CAR T cells also expressing an EGFRt	167	All	1 Year to 26 Years (Child, Adult)	2014-02-11	2036-07-01	2023-03-14	Has Results	Study Protocol
															Statistical Analysis Plan
No longer available	Individual Patient Investigational New Drug (IND) Expanded Access Program of JNJ-68284528, a Chimeric Antigen Receptor T Cell (CAR-T) Therapy for Participant With Multiple Myeloma	NCT04452994		BCMA	Hematological tumor	Multiple Myeloma	Drug: JNJ-68284528			Child, Adult, Older Adult
Active, not recruiting	Anti-CD19 CAR T Cells in Pediatric Patients Affected by Relapsed/Refractory CD19+ ALL and NHL	NCT03373071	Phase 1/2	CD19	Hematological tumor	CD19-ALL	Biological: CD19-CAR T cell	29	All	6 Months to 25 Years (Child, Adult)	2017-12-23	2036-04-08
						CD19-LNH
Recruiting	CAR T Cell Therapy Related Cardiovascular Outcomes	NCT05130489		CD19	Hematological tumor	Cardiovascular Diseases		150	All	16 Years and older (Child, Adult, Older Adult)	2021-01-18	2023-02-01
						B-cell Acute Lymphoblastic Leukemia
						B-cell Lymphoma Refractory
						(and 5 more...)
Terminated	Long-term Follow-up Study for Patients Previously Treated With a Juno CAR T-Cell Product	NCT03436771		CD19	Hematological tumor	Non Hodgkin Lymphoma	Genetic: JCAR017	4	All	Child, Adult, Older Adult	2018-02-19	2018-07-20
						Multiple Myeloma	Genetic: JCARH125
						Chronic Lymphocytic Leukemia
						(and 3 more...)
Unknown †	Safety and Efficacy Evaluation of IM19 Cells	NCT03344705	Phase 1	CD19	Hematological tumor	Hematological Malignancies	Biological: IM19 CAR-T	20	All	4 Years to 75 Years (Child, Adult, Older Adult)	2017-08-21	2020-12-01
							Drug: Fludarabine
							Drug: Cyclophosphamide
Recruiting	A Study of CD19 Targeted CAR T Cell Therapy in Adult Patients With Relapsed or Refractory B Cell Acute Lymphoblastic Leukaemia (ALL)	NCT04404660	Phase 1/2	CD19	Hematological tumor	Relapsed or Refractory B Cell Acute Lymphoblastic Leukemia	Biological: AUTO1	215	All	18 Years and older (Adult, Older Adult)	2020-03-04	2025-04-01
Recruiting	Combination Immunotherapy Targeting Sarcomas	NCT04433221	Phase 1/2	GD2, HER2, PSMA	Solid tumor	Sarcoma	Biological: Multiple sarcoma-specific CAR-T cells and sarcoma vaccines	20	All	1 Year to 75 Years (Child, Adult, Older Adult)	2020-07-01	2023-12-31
						Osteoid Sarcoma
						Ewing Sarcoma
Recruiting	Maintenance Belantamab Mafodotin (Blenrep®) After B-cell Maturation Antigen-Directed Chimeric Antigen Receptor T-cell Therapy in Patients With Relapsed and/or Refractory Multiple Myeloma	NCT05117008	Phase 2	BCMA	Hematological tumor	Refractory Multiple Myeloma	Drug: Belantamab mafodotin	45	All	18 Years and older (Adult, Older Adult)	2022-07-19	2032-01-01
						Relapse Multiple Myeloma
Suspended	Safety and Activity Study of PSCA-Targeted CAR-T Cells (BPX-601) in Subjects With Selected Advanced Solid Tumors	NCT02744287	Phase 1/2	PSCA	Solid tumor	Metastatic Castration-resistant Prostate Cancer	Biological: BPX-601	151	All	18 Years and older (Adult, Older Adult)	2016-11-01	2026-02-01
						Metastatic Prostate Cancer	Drug: Rimiducid
Not yet recruiting	Dose-Escalation and Dose-Expansion Study to Evaluate the Safety and Tolerability of Anti-CD7 Allogeneic CAR T-Cells (WU-CART-007) in Patients With CD7+ Hematologic Malignancies	NCT05377827	Phase 1	CD7	Hematological tumor	T-Cell Non-Hodgkin Lymphoma	Biological: WU-CART-007	48	All	18 Years and older (Adult, Older Adult)	2023-03-31	2025-09-30
						Acute Myeloid Leukemia
						Angioimmunoblastic T-cell Lymphoma
						(and 12 more...)
Completed	Clinical Trial to Evaluate CD19 CAR T (CT032) in Patients With Relapsed and/or Refractory Non-Hodgkin's B Cell Lymphoma	NCT03994913	Phase 1/2	CD19	Hematological tumor	Refractory B-Cell Non-Hodgkin Lymphoma	Biological: CAR-CD19 T Cells	20	All	18 Years to 70 Years (Adult, Older Adult)	2019-08-14	2021-05-27
						Relapsed B-cell Non-Hodgkin Lymphoma
Recruiting	A Study of CD19/BCMA Chimeric Antigen Receptor T Cells Therapy for Patients With Refractory Immune Nephritis	NCT05085418	Early Phase 1	BCMA, CD19	Hematological tumor	Immune Nephritis	Biological: Assigned Interventions CD19/BCMA CAR T-cells	9	All	Child, Adult, Older Adult	2021-11-05	2024-11-05
						Autoimmune Diseases
						Lupus Nephritis
Recruiting	A Phase II Study of Loncastuximab Tesirine as Consolidation Strategy in Patients With LBCL in PR After CAR T-cell Therapy	NCT05464719	Phase 2	N.A.	Hematological tumor	Large B-cell Lymphoma	Drug: Loncastuximab Tesirine	30	All	18 Years and older (Adult, Older Adult)	2022-09-23	2026-01-30
						Lymphoma
Recruiting	A Study of CD19/BCMA Chimeric Antigen Receptor T Cells Therapy for Patients With Refractory Scleroderma	NCT05085444	Early Phase 1	BCMA, CD19	Hematological tumor	Scleroderma	Biological: Assigned Interventions CD19/BCMA CAR T-cells	9	All	Child, Adult, Older Adult	2021-10-08	2024-10-08
						Autoimmune Diseases
Recruiting	A Study of CD19/BCMA Chimeric Antigen Receptor T Cells Therapy for Patients With Refractory Sjogren's Syndrome	NCT05085431	Early Phase 1	BCMA, CD19	Hematological tumor	Sjogren's Syndrome	Biological: Assigned Interventions CD19/BCMA CAR T-cells	9	All	Child, Adult, Older Adult	2021-11-05	2024-11-05
						Autoimmune Diseases
Recruiting	A Study of N-Acetylcysteine (N-AC)in People Receiving CAR T-cell Therapy for Lymphoma	NCT05081479	Phase 1	CD19	Hematological tumor	Lymphoma	Drug: N-Acetylcysteine	32	All	18 Years and older (Adult, Older Adult)	2021-12-08	2024-10-21
Recruiting	Study of Dual Targeted CD19/BCMA FASTCART GC012F in Relapsed/ Refractory Multiple Myeloma	NCT05412329	Phase 1	BCMA, CD19	Hematological tumor	Multiple Myeloma	Biological: GC012F injection	9	All	18 Years to 70 Years (Adult, Older Adult)	2022-06-13	2024-06-01
Recruiting	Binary Oncolytic Adenovirus in Combination With HER2-Specific Autologous CAR VST, Advanced HER2 Positive Solid Tumors	NCT03740256	Phase 1	HER2	Solid tumor	Bladder Cancer	Biological: CAdVEC	45	All	18 Years and older (Adult, Older Adult)	2020-12-14	2038-12-30
						Head and Neck Squamous Cell Carcinoma
						Cancer of the Salivary Gland
						(and 7 more...)
Recruiting	Study of Sequential CAR-T Cell Treating Leukemia Children	NCT04340154	Phase 2	CD22, CD19	Hematological tumor	Acute Lymphoblastic Leukemia	Biological: chimeric antigen receptor T cell	100	All	0 Years to 18 Years (Child, Adult)	2020-05-01	2024-11-01
						Acute Lymphoblastic Leukemia, in Relapse
						Refractory Acute Lymphoid Leukemia
Active, not recruiting	CD19/22 CAR T Cells (AUTO3) for the Treatment of Diffuse Large B Cell Lymphoma	NCT03287817	Phase 1/2	CD22, CD19	Hematological tumor	Diffuse Large B Cell Lymphoma	Biological: AUTO3	73	All	18 Years and older (Adult, Older Adult)	2017-09-05	2024-11-01
						Relapsed Diffuse Large B-Cell Lymphoma
						Refractory Diffuse Large B-Cell Lymphoma
						DLBCL
Recruiting	A Study of CD19/BCMA Chimeric Antigen Receptor T Cells Therapy for Patients With Refractory Systemic Lupus Erythematosus	NCT05030779	Early Phase 1	BCMA, CD19	Hematological tumor	Systemic Lupus Erythematosus	Biological: Assigned Interventions CD19/BCMA CAR T-cells	9	All	Child, Adult, Older Adult	2021-09-10	2022-09-10
						Autoimmune Diseases
Not yet recruiting	Immunotherapy With CD19 CAR T-cells for B-Cell Leukemia	NCT04100187	Phase 1	CD19	Hematological tumor	Leukemia	Biological: Anti-CD19-CAR	100	All	2 Years to 70 Years (Child, Adult, Older Adult)	2023-02-01	2024-08-01
Unknown †	Immunotherapy With CD19 CAR T-cells for B-Cell Lymphoma, ALL and CLL	NCT02546739	Phase 1	CD19	Hematological tumor	Leukemia	Biological: Anti-CD19-CAR	100	All	18 Years to 70 Years (Adult, Older Adult)	2021-03-01	2023-03-01
						Lymphoma
Unknown †	Treatment of Relapsed and/or Chemotherapy Refractory B-cell Malignancy by Tandem CAR T Cells Targeting CD19 and CD22	NCT03185494	Phase 1/2	CD22, CD19	Hematological tumor	Hematopoietic/Lymphoid Cancer	Biological: anti-CD19/22-CAR vector-transduced T cells	30	All	5 Years to 70 Years (Child, Adult, Older Adult)	2017-08-01	2020-08-01
						Adult Acute Lymphoblastic Leukemia in Remission
						B-cell Adult Acute Lymphoblastic Leukemia
						(and 20 more...)
Unknown †	A Study of CD147-targeted CAR-T by Hepatic Artery Infusions for Very Advanced Hepatocellular Carcinoma	NCT03993743	Phase 1	CD147	Solid tumor	Advanced Hepatocellular Carcinoma	Biological: CD147-CART	34	All	18 Years to 65 Years (Adult, Older Adult)	2019-05-27	2022-05-27
Recruiting	Study of FasT CAR-T GC012F Injection in High Risk TE NDMM Patients	NCT04935580	Phase 1/2	BCMA, CD19	Hematological tumor	Multiple Myeloma	Biological: GC012F injection	20	All	18 Years to 70 Years (Adult, Older Adult)	2021-06-28	2023-07-01
Recruiting	Decitabine-primed Tandem CD19/CD20 CAR T Cells Treatment in r/r B-NHL	NCT04697940	Phase 1/2	CD20, CD19	Hematological tumor	Relapsed and Refractory B-cell Non-Hodgkin's Lymphoma	Biological: Decitabine-primed Tandem CAR19/20 engineered T cells	33	All	18 Years to 75 Years (Adult, Older Adult)	2020-12-15	2025-12-30
						Decitabine-primed Tandem CD19/CD20 CAR T Cells	Drug: Fludarabine
							Drug: Cyclophosphamide
Recruiting	HER2 Chimeric Antigen Receptor (CAR) T Cells in Combination With Checkpoint Blockade in Patients With Advanced Sarcoma	NCT04995003	Phase 1	HER2	Solid tumor	Sarcoma	Genetic: cells	25	All	1 Year to 25 Years (Child, Adult)	2021-12-07	2040-02-01
						HER-2 Protein Overexpression	Drug: Pembrolizumab Injectable Product
							Drug: Nivolumab Injectable Product
Active, not recruiting	AntiCD19 Chimeric Antigen Receptor T Cells for Relapsed or Refractory Non Hodgkin Lymphoma	NCT03434769	Phase 1	CD19	Hematological tumor	Non-Hodgkin Lymphoma	Drug: Cyclophosphamide	31	All	18 Years and older (Adult, Older Adult)	2018-07-09	2023-07-01
							Drug: Fludarabine
							Biological: CAR-T Cells
Recruiting	Modified Immune Cells (Autologous CAR T Cells) in Treating Patients With Advanced, Recurrent Platinum Resistant Ovarian, Fallopian Tube or Primary Peritoneal Cancer	NCT03907527	Phase 1	Other solid tumor targets	Solid tumor	Platinum-Resistant Fallopian Tube Carcinoma	Biological: PRGN-3005 UltraCAR-T cells	71	Female	18 Years and older (Adult, Older Adult)	2019-04-30	2028-11-15
						Platinum-Resistant Ovarian Carcinoma
						Platinum-Resistant Primary Peritoneal Carcinoma
						(and 31 more...)
Active, not recruiting	Clinical Study of Redirected Autologous T Cells With a Chimeric Antigen Receptor in Patients With Malignant Tumors	NCT03302403	Not Applicable	GPC3, Claudin18.2, BCMA, CD19	Solid tumor	B Cell Lymphoma	Genetic: CAR-CD19 T cell	18	All	18 Years to 75 Years (Adult, Older Adult)	2017-12-29	2023-12-12
						B Cell Leukemia	Genetic: CAR-BCMA T cell
						Myeloma	Genetic: CAR-GPC3 T cell
						(and 3 more...)	(and 3 more...)
Unknown †	Safety and Efficacy of iPD1 CD19 eCAR T Cells in Relapsed or Refractory B-cell Lymphoma	NCT03208556	Phase 1	CD19	Hematological tumor	Relapsed or Refractory B-cell Lymphoma	Biological: iPD1 CD19 eCAR T cells	20	All	18 Years to 70 Years (Adult, Older Adult)	2017-06-21	2020-06-01
							Drug: Fludarabine and cyclophosphamide
Unknown †	Study of CXCR5 Modified EGFE Chimeric Antigen Receptor Autologous T Cells in EGFR- Positive Patients With Advanced Non-small Cell Lung Cancer	NCT04153799	Phase 1	EGFR	Solid tumor	Non Small Cell Lung Cancer	Biological: CXCR5 modified EGFR Chimeric Antigen Receptor Autologous T cells	11	All	18 Years to 75 Years (Adult, Older Adult)	2019-11-01	2022-12-01
Not yet recruiting	CD19 CAR T Cells in Children and Adults With Relapsed or Refractory CD19 Positive B Cell Malignancies	NCT04943016	Phase 1	CD19	Hematological tumor	Relapsed/Refractory B-Cell Malignancies	Drug: CD19 Chimeric Antigen Receptor (CAR) T Cells	12	All	1 Year to 65 Years (Child, Adult, Older Adult)	2021-07-01	2024-12-31
Recruiting	CD19-specific CAR-T Cells in CLL/SLL, DLBCL and ALL	NCT03960840	Phase 1	CD19	Hematological tumor	Chronic Lymphocytic Leukemia; Small Lymphocytic Lymphoma; Diffuse Large B-cell Lymphoma; Acute Lymphoblastic Leukemia	Drug: YTB323 and ibrutinib	225	All	18 Years and older (Adult, Older Adult)	2019-06-27	2027-06-30
							Drug: YTB323 single agent
Recruiting	Chimeric Antigen Receptor T-cells for The Treatment of AML Expressing CLL-1 Antigen	NCT04219163	Phase 1	CLL-1	Hematological tumor	Acute Myeloid Leukemia	Biological: CLL-1.CAR T cells	18	All	up to 75 Years (Child, Adult, Older Adult)	2020-07-09	2038-07-31
Unknown †	Clinical Trial of BCMA CAR T Cell Infusion in Patients With BCMA-positive r/r Multiple Myeloma	NCT04186052	Early Phase 1	BCMA	Hematological tumor	Multiple Myeloma	Biological: BCMA-CART cells	10	All	18 Years to 75 Years (Adult, Older Adult)	2019-03-08	2021-03-01
Recruiting	PSMA-specific CAR-T Cell Therapy	NCT04429451	Phase 1/2	PSMA	Solid tumor	PSMA Positive Tumors or Tumor Tissues	Biological: 4SCAR-PSMA T cells	100	All	1 Year to 75 Years (Child, Adult, Older Adult)	2020-01-01	2024-12-31
Recruiting	A Study to Investigate LYL797 in Adults With Solid Tumors	NCT05274451	Phase 1	Other solid tumor targets	Solid tumor	Triple Negative Breast Cancer	Biological: LYL797	54	All	18 Years and older (Adult, Older Adult)	2022-03-29	2026-09-01
						TNBC - Triple-Negative Breast Cancer
						Non-small Cell Lung Cancer
						(and 12 more...)
Recruiting	CD19-Directed CAR-T Cell Therapy for the Treatment of Relapsed/Refractory B Cell Malignancies	NCT04892277	Phase 1	CD19	Hematological tumor	Recurrent B-Cell Non-Hodgkin Lymphoma	Biological: Autologous Anti-CD19 CAR-expressing T-lymphocytes IC19/1563	18	All	18 Years and older (Adult, Older Adult)	2022-07-14	2025-12-15
						Recurrent Chronic Lymphocytic Leukemia	Drug: Cyclophosphamide
						Recurrent Small Lymphocytic Lymphoma	Drug: Fludarabine
						(and 5 more...)
Withdrawn	EPITHINK: Epigenetic Drug Treatment and Therapeutic Immunotherapy With NKR-2	NCT03612739	Phase 1	N.A.	Hematological tumor	AML, Adult	Biological: NKR-2 CAR-T Cells	0	All	18 Years and older (Adult, Older Adult)	2018-12-01	2021-08-01
						Myelodysplastic Syndromes
Recruiting	Dual Anti-CD22/CD19 Chimeric Antigen Receptor-directed T Cells (CART2219.1) for Relapsed Refractory B-Lineage Leukaemia	NCT05429905	Phase 1/2	CD22, CD19	Hematological tumor	Lymphoblastic Leukemia	Biological: Phase I	48	All	2 Years to 75 Years (Child, Adult, Older Adult)	2022-07-18	2025-12-01
						Lymphoblastic Leukemia, Acute, Childhood	Biological: Phase II
						Lymphoblastic Leukemia in Children
						(and 2 more...)
Terminated	A Phase 1 Study of LCAR-C182A Cells in the Treatment of Advanced Gastric Cancer and Pancreatic Ductal Adenocarcinoma	NCT03890198	Early Phase 1	Claudin18.2	Solid tumor	Gastric Cancer	Biological: LCAR-C182A cells	2	All	18 Years to 75 Years (Adult, Older Adult)	2019-04-22	2020-03-06
						Pancreatic Ductal Adenocarcinoma
Withdrawn	CD19- and CD22-directed CAR-T Cell Therapy in Patients With Acute Lymphoblastic Leukemia	NCT05168748	Phase 1	CD22, CD19	Hematological tumor	Acute Lymphoblastic Leukemia	Drug: IMJ995 single agent	0	All	1 Year and older (Child, Adult, Older Adult)	2023-01-24	2026-08-13
Active, not recruiting	Observational Study of People Living With HIV Treated With CD19-directed CAR T Cell	NCT05784415		CD19	Hematological tumor	Leukemia		30	All	18 Years and older (Adult, Older Adult)	2021-02-16	2025-08-31
						Leukemia, Lymphoblastic
						Lymphoma, Large B-Cell, Diffuse
						(and 7 more...)
Unknown †	A Phase I Trial of 4SCAR19 Cells in the Treatment of Relapsed and Refractory B Cell Leukemia	NCT02968472	Phase 1	CD19	Hematological tumor	B Acute Lymphoblastic Leukemia	Genetic: prophylactic 4SCAR19 cells	30	All	6 Months and older (Child, Adult, Older Adult)	2015-03-01	2019-05-01
Recruiting	UCD19 CarT in Treatment of Pediatric B-ALL and B-NHL	NCT04544592	Phase 1/2	CD19	Hematological tumor	B-cell Acute Lymphoblastic Leukemia	Drug: CD19CAR-CD3Zeta-4-1BB-Expressing Autologous T-Lymphocyte Cells	50	All	30 Days to 25 Years (Child, Adult)	2021-02-24	2026-07-01
						B-cell Non Hodgkin Lymphoma
Unknown †	T-cells Expressing Anti-CD19 CAR in Pediatric and Young Adults With B-cell Malignancies	NCT02772198	Phase 1/2	CD19	Hematological tumor	Acute Lymphoblastic Leukemia, B-precursor	Biological: CD19 CAR T cells	300	All	1 Year to 50 Years (Child, Adult)	2016-11-01	2022-11-01
						Non-Hodgkin Lymphoma, B-cell
Recruiting	Safety and Efficacy of ALLO-501A Anti-CD19 Allogeneic CAR T Cells in Adults With Relapsed/Refractory Large B Cell Lymphoma (ALPHA2)	NCT04416984	Phase 1/2	CD19	Hematological tumor	Relapsed/Refractory Large B Cell Lymphoma	Genetic: ALLO-501A	160	All	18 Years and older (Adult, Older Adult)	2020-05-21	2029-05-01
							Biological: ALLO-647
							Drug: Fludarabine
							Drug: Cyclophosphamide
Recruiting	Multicenter Study Using IMC to Analyze the Impact of ICANS on Microglia	NCT05811117		N.A.	Hematological tumor	ICANS, Grade Unspecified	Diagnostic Test: There will be no intervention as we will study patients that undergo autopsy after CAR T cell infusion.	8	All	Child, Adult, Older Adult	2021-04-12	2023-04-05
						CAR T-Cell-Related Encephalopathy Syndrome
Recruiting	Safety and Efficacy of ALLO-605 an Anti-BCMA Allogeneic CAR T Cell Therapy in Patients With Relapsed/Refractory Multiple Myeloma	NCT05000450	Phase 1/2	BCMA	Hematological tumor	Relapsed/Refractory Multiple Myeloma	Genetic: ALLO-605	136	All	18 Years and older (Adult, Older Adult)	2021-06-06	2027-01-01
							Biological: ALLO-647
							Drug: Fludarabine
							Drug: Cyclophosphamide
Not yet recruiting	A Study of CAR-GPRC5D in Patients With Relapsed/Refractory Multiple Myeloma or Plasma Cell Leukemia	NCT05759793	Phase 1	GPRC5D	Hematological tumor	Relapsed/Refractory Multiple Myeloma	Drug: CAR-T (CAR-GPRC5D)	12	All	18 Years to 75 Years (Adult, Older Adult)	2023-03-01	2025-03-01
						Plasma Cell Leukemia
Recruiting	Descartes-08 CAR-T Cells in Generalized Myasthenia Gravis (MG)	NCT04146051	Phase 2	BCMA	Hematological tumor	Myasthenia Gravis, Generalized	Drug: Descartes-08	30	All	18 Years and older (Adult, Older Adult)	2019-12-04	2023-12-01
Unknown †	Immunotherapy With CD22 CAR T-cells for B-Cell Lymphoma, ALL and CLL	NCT04163575	Phase 1/2	CD22	Hematological tumor	Leukemia	Biological: :Anti-CD22-CAR	100	All	2 Years to 70 Years (Child, Adult, Older Adult)	2020-02-01	2022-07-01
						Lymphoma
Active, not recruiting	Safety and Efficacy of ALLO-501 Anti-CD19 Allogeneic CAR T Cells in Adults With Relapsed/Refractory Large B Cell or Follicular Lymphoma	NCT03939026	Phase 1	CD19	Hematological tumor	Relapsed/Refractory Large B Cell Lymphoma	Genetic: ALLO-501	74	All	18 Years and older (Adult, Older Adult)	2019-05-01	2026-08-01
						Relapsed/Refractory Follicular Lymphoma	Biological: ALLO-647
							Drug: Fludarabine
							Drug: Cyclophosphamide
Unknown †	CD19-targeted CAR T Cells （JWCAR029） for Primary Refractory Diffuse Large B Cell Lymphoma	NCT04812691	Phase 1	CD19	Hematological tumor	Diffuse Large B Cell Lymphoma	Biological: JWCAR029 (CD19-targeted Chimeric Antigen Receptor Cells)	12	All	18 Years and older (Adult, Older Adult)	2020-07-10	2023-03-31
Recruiting	Phase I Dose Escalation Study of CD19/CD22 Chimeric Antigen Receptor (CAR) T Cells in Children and Young Adults With Recurrent or Refractory B Cell Malignancies	NCT03241940	Phase 1	CD22, CD19	Hematological tumor	B Acute Lymphoblastic Leukemia	Biological: Chimeric Antigen Receptor T-Cell Therapy	50	All	1 Year to 30 Years (Child, Adult)	2017-10-20	2035-08-01
						CD19 Positive	Drug: Cyclophosphamide
						Minimal Residual Disease	Drug: Fludarabine Phosphate
						(and 4 more...)	(and 2 more...)
Terminated	Clinical Study of ET1402L1-CAR T Cells in AFP Expressing Hepatocellular Carcinoma	NCT03349255	Phase 1	Other solid tumor targets	Solid tumor	Hepatocellular Carcinoma	Biological: autologous ET1402L1-CART cells	3	All	18 Years and older (Adult, Older Adult)	2017-10-06	2019-01-10
						Liver Cancer
						Liver Neoplasms
						Metastatic Liver Cancer
Unknown †	A Study Evaluating UCART019 in Patients With Relapsed or Refractory CD19+ Leukemia and Lymphoma	NCT03166878	Phase 1/2	CD19	Hematological tumor	B Cell Leukemia	Biological: UCART019	80	All	12 Years to 75 Years (Child, Adult, Older Adult)	2017-06-01	2022-05-01
						B Cell Lymphoma
Recruiting	CD19/CD22 Chimeric Antigen Receptor (CAR) T Cells With or Without NKTR-255 in Adults With Recurrent or Refractory B Cell Malignancies	NCT03233854	Phase 1	CD22, CD19	Hematological tumor	B Acute Lymphoblastic Leukemia	Biological: Chimeric Antigen Receptor T-Cell Therapy	60	All	18 Years and older (Adult, Older Adult)	2017-09-01	2035-09-01
						CD19 Positive	Drug: Cyclophosphamide
						Minimal Residual Disease	Drug: Fludarabine Phosphate
						Philadelphia Chromosome Positive	(and 3 more...)
Recruiting	huJCAR014 CAR-T Cells in Treating Adult Patients With Relapsed or Refractory B-Cell Non-Hodgkin Lymphoma or Acute Lymphoblastic Leukemia	NCT03103971	Phase 1	CD19	Hematological tumor	Recurrent Adult Acute Lymphoblastic Leukemia	Biological: Autologous Human Anti-CD19CAR-4-1BB-CD3zeta-EGFRt-expressing CD4+/CD8+ T-lymphocytes	78	All	18 Years and older (Adult, Older Adult)	2017-11-03	2025-12-31
						Recurrent B-Cell Non-Hodgkin Lymphoma	Drug: Cyclophosphamide
						Recurrent Diffuse Large B-Cell Lymphoma	Drug: Fludarabine
						(and 14 more...)	(and 3 more...)
Recruiting	Gene Modified Immune Cells (IL13Ralpha2 CAR T Cells) After Conditioning Regimen for the Treatment of Stage IIIC or IV Melanoma	NCT04119024	Phase 1	Other solid tumor targets	Solid tumor	Clinical Stage IV Cutaneous Melanoma AJCC v8	Drug: Cyclophosphamide	24	All	18 Years and older (Adult, Older Adult)	2019-11-27	2025-10-01
						IL13RA2 Positive	Drug: Fludarabine Phosphate
						Metastatic Melanoma	Biological: IL13Ralpha2-specific Hinge-optimized 4-1BB-co-stimulatory CAR/Truncated CD19-expressing Autologous TN/MEM Cells
						(and 2 more...)	Drug: Recombinant Interleukin-2
Not yet recruiting	Metabolically Fit CD19 CAR T-cell Therapy With CD34 Selection in Patients With CD19+ Relapsed/Refractory NHL, CLL/SLL	NCT05702853	Phase 1/2	CD19	Hematological tumor	B-cell Non Hodgkin Lymphoma	Drug: Cyclophosphamide injection	27	All	18 Years and older (Adult, Older Adult)	2023-04-01	2026-02-01
						Chronic Lymphocytic Leukemia	Drug: Fludarabine Injection
							Biological: CD19-CD34t metabolically programmed CAR transduced T-cells
Active, not recruiting	A Study of CCT301-59 CAR T Therapy in Adult Subjects With Recurrent or Refractory Solid Tumors	NCT03960060	Phase 1	Other solid tumor targets	Solid tumor	Solid Tumor	Biological: CCT301-59	18	All	18 Years to 70 Years (Adult, Older Adult)	2019-05-16	2023-06-30
						Soft Tissue Sarcoma
						Gastric Cancer
						(and 2 more...)
Recruiting	BCMA Chimeric Antigen Receptor Expressing T Cells Therapy for Relapsed/Refractory Multiple Myeloma	NCT03943472	Early Phase 1	BCMA	Hematological tumor	Multiple Myeloma	Biological: Anti-BCMA CAR-T cells	10	All	18 Years and older (Adult, Older Adult)	2019-07-08	2022-05-01
							Drug: Fludarabine
							Drug: Cyclophosphamide
							Drug: Immune inhibitors
No longer available	Compassionate Use of CAR T Cells Targeting the CD19 Antigen and Containing the Inducible Caspase 9 Safety Switch	NCT03594162		CD19	Hematological tumor	Acute Lymphoblastic Leukemia	Drug: iC9-CAR19 cells		All	3 Years to 70 Years (Child, Adult, Older Adult)
						Immune System Diseases	Drug: AP1903
						Immunoproliferative Disorders	Drug: Cyclophosphamide
							Drug: Fludarabine
Unknown †	A Study of GPC3-targeted T Cells by Intratumor Injection for Advanced HCC (GPC3-CART)	NCT03130712	Phase 1/2	GPC3	Solid tumor	Carcinoma, Hepatocellular	Drug: GPC3-CART cells	10	All	18 Years to 69 Years (Adult, Older Adult)	2017-04-01	2018-03-31
Recruiting	CAR-20/19-T Cells in Pediatric and Young Adult Patients With Relapsed/Refractory B Cell ALL	NCT04049383	Phase 1	CD20, CD19	Hematological tumor	Acute Lymphoblastic Leukemia, in Relapse	Biological: CAR-20/19-T cells (1 x 10^5 CAR-20/19-T cells/kg)	24	All	1 Year to 39 Years (Child, Adult)	2020-10-16	2024-02-01
						Acute Lymphoblastic Leukemia With Failed Remission	Biological: CAR-20/19-T cells (2.5 x10^5 CAR-20/19-T cells/kg)
						Acute Lymphoblastic Leukemia Recurrent	Biological: CAR-20/19-T cells (7.5 x10^5 CAR-20/19-T cells/kg)
						(and 3 more...)	(and 2 more...)
Recruiting	Interleukin-15 Armored Glypican 3-specific Chimeric Antigen Receptor Expressed in Autologous T Cells for Hepatocellular Carcinoma	NCT05103631	Phase 1	GPC3	Solid tumor	Liver Cell Carcinoma	Genetic: CATCH T cells	27	All	18 Years and older (Adult, Older Adult)	2021-06-17	2039-12-01
						Solid Tumor
						Wilms Tumor
						(and 5 more...)
Recruiting	Safety and Efficacy of ALLO-715 BCMA Allogenic CAR T Cells in in Adults With Relapsed or Refractory Multiple Myeloma (UNIVERSAL)	NCT04093596	Phase 1	BCMA	Hematological tumor	Relapsed/Refractory Multiple Myeloma	Genetic: ALLO-715	132	All	18 Years and older (Adult, Older Adult)	2019-09-23	2027-12-01
							Biological: ALLO-647
							Drug: Fludarabine
							(and 2 more...)
Recruiting	Study of CAR-T Cells Expressing CD30 and CCR4 for r/r CD30+ HL and CTCL	NCT03602157	Phase 1	CD30	Hematological tumor	Lymphoma	Biological: ATLCAR.CD30.CCR4 cells	59	All	18 Years and older (Adult, Older Adult)	2018-12-12	2041-09-30
						Immune System Diseases	Biological: ALTCAR.CD30 cells
						Immunoproliferative Disorders	Drug: Bendamustine
						(and 10 more...)	Drug: Fludarabine
Unknown †	Intervention of Bladder Cancer by CAR-T	NCT03185468	Phase 1/2	PSMA	Solid tumor	Bladder Cancer	Genetic: 4SCAR-PSMA	20	All	18 Years to 65 Years (Adult, Older Adult)	2017-05-15	2020-12-01
						Urothelial Carcinoma Bladder	Genetic: 4SCAR-FRa
Unknown †	A Phase I/II Multiple Center Trial of 4SCAR19 Cells in the Treatment of Relapsed and Refractory B Cell Malignancies	NCT03050190	Phase 1/2	CD19	Hematological tumor	B-cell Malignancies	Genetic: Therapeutic 4SCAR19 cells	200	All	6 Months and older (Child, Adult, Older Adult)	2013-07-01	2020-12-01
Recruiting	QUALITOP - Monitoring Multidimensional Aspects of QUAlity of Life After Cancer ImmunoTherapy, an Open Smart Digital Platform for Personalized Prevention and Patient Management	NCT05626764		N.A.	Hematological tumor	Solid Tumor	Other: QoL & irAEs determinants	3000	All	18 Years and older (Adult, Older Adult)	2020-01-27	2024-12-01
						Hematologic Cancer
Recruiting	A Study of pCAR-19B in the Treatment of CD19-positive Relapsed/Refractory B-ALL in Children and Adolescents	NCT05334823	Phase 2	CD19	Hematological tumor	Acute Lymphoblastic Leukemia	Biological: pCAR-19B cells	100	All	3 Years to 21 Years (Child, Adult)	2022-01-26	2025-07-01
						Relapsed Pediatric ALL
						Refractory Acute Lymphoblastic Leukemia
Unknown †	Study Evaluating the Efficacy and Safety of PCAR-019 in CD19 Positive Relapsed or Refractory Leukemia and Lymphoma	NCT02851589	Phase 1/2	CD19	Hematological tumor	Acute Lymphocytic Leukemia	Biological: PCAR-019 (anti-CD19 CAR-T cells)	10	All	14 Years and older (Child, Adult, Older Adult)	2016-07-01	2019-11-01
						Chronic Lymphocytic Leukemia
						Follicular Lymphoma
						(and 3 more...)
Recruiting	An Exploratory Clinical Study of RD133 in Subjects With Relapsed or Refractory MSLN-Positive Solid Tumors	NCT05166070	Early Phase 1	Mesothelin	Solid tumor	Solid Tumor	Drug: RD133	24	All	18 Years and older (Adult, Older Adult)	2022-01-01	2037-01-01
Unknown †	BCMA Chimeric Antigen Receptor Expressing T Cells in Multiple Myeloma	NCT03093168	Phase 1	BCMA	Hematological tumor	Multiple Myeloma	Biological: Anti-BCMA CAR-T cells	10	All	18 Years to 70 Years (Adult, Older Adult)	2017-02-15	2020-02-01
							Drug: Fludarabine
							Drug: Cyclophosphamide
Enrolling by invitation	Leukapheresis for CAR or Adoptive Cell Therapy Manufacturing	NCT03226704		N.A.	Hematological tumor	Leukemia		120	All	3 Years to 65 Years (Child, Adult, Older Adult)	2017-08-14	2030-07-31
						Lymphoma
						Acute Lymphoblastic Leukemia
						(and 2 more...)
Recruiting	GFRα4 CAR T Cells in MTC Patients	NCT04877613	Phase 1	Other solid tumor targets	Solid tumor	Metastatic Medullary Thyroid Cancer	Drug: single dose of CART-GFRa4 cells	18	All	18 Years and older (Adult, Older Adult)	2021-08-19	2039-06-01
							Drug: Fludarabine
							Drug: Cyclophosphamide
Not yet recruiting	Trial of Anti-CD19 and Anti-CD20 Bicistronic Chimeric Antigen Receptor T Cells for Treating B-Cell Malignancies	NCT05797233	Phase 1	CD20, CD19	Hematological tumor	Chronic Lymphocytic Leukemia	Biological: Anti-CD19 and anti-CD20 bicistronic CAR T- cells	58	All	18 Years to 75 Years (Adult, Older Adult)	2023-04-25	2029-12-30
						B-Cell Chronic Lymphocytic Leukemia	Drug: Cyclophosphamide
						Lymphoma, B-Cell	Drug: Fludarabine
Unknown †	Production of Clinical-grade Anti-CD19 Chimeric Antigen Receptor T Cells for Refractory B-cell Malignancies	NCT03624686		CD19	Hematological tumor	Leukemia	Other: peripheral blood	130	All	14 Years and older (Child, Adult, Older Adult)	2018-03-09	2020-12-01
Recruiting	CAR T Cell Immunotherapy for Pancreatic Cancer	NCT03323944	Phase 1	Other solid tumor targets	Solid tumor	Pancreatic Cancer	Biological: huCART-meso cells	18	All	18 Years and older (Adult, Older Adult)	2017-09-15	2024-09-01
						Cancer of the Pancreas
Terminated	Study Evaluating the Efficacy and Safety of JCAR015 in Adult B-cell Acute Lymphoblastic Leukemia (B-ALL)	NCT02535364	Phase 2	CD19	Hematological tumor	Acute Lymphoblastic Leukemia	Biological: JCAR015 (CD19-targeted CAR T cells)	82	All	18 Years and older (Adult, Older Adult)	2015-08-21	2017-09-01	2018-07-19	Has Results	Study Protocol
															Statistical Analysis Plan
Recruiting	Biomarker and Imaging Package Study in Immune Effector Cell-Associated Neurotoxicity Syndrome	NCT05643092		N.A.	Hematological tumor	Immune Effector Cell Associated Neurotoxicity Syndrome		50	All	18 Years to 80 Years (Adult, Older Adult)	2023-03-06	2027-12-01
Terminated	Intracerebral EGFR-vIII CAR-T Cells for Recurrent GBM	NCT03283631	Phase 1	EGFRvIII	Solid tumor	Recurrent Glioblastoma	Biological: EGFRvIII-CARs	2	All	18 Years and older (Adult, Older Adult)	2018-05-30	2020-06-30
						Recurrent Gliosarcoma
Recruiting	Anti-GD2 CAR T Cells in Pediatric Patients Affected by High Risk and/or Relapsed/Refractory Neuroblastoma or Other GD2-positive Solid Tumors	NCT03373097	Phase 1/2	GD2	Solid tumor	Neuroblastoma	Biological: GD2-CART01	42	All	12 Months to 25 Years (Child, Adult)	2018-01-05	2027-12-01
						Neuroblastoma Recurrent
						GD2-positive Solid Tumors
						(and 3 more...)
Recruiting	CART Therapy in GUCY2C-positive Digestive Tract Tumors	NCT04652219	Early Phase 1	GUCY2C	Solid tumor	Malignant Neoplasms of Digestive Organs	Biological: gucy2c cart cells	10	All	18 Years to 70 Years (Adult, Older Adult)	2020-10-10	2023-10-01
Terminated	T Cells Expressing Fully-human Anti-CD19 and Anti-CD20 Chimeric Antigen Receptors for Treating B-cell Malignancies and Hodgkin Lymphoma	NCT04160195	Phase 1	CD20, CD19	Hematological tumor	Lymphoma, B-Cell	Biological: Anti-cluster of differentiation 19 (CD19)-Chimeric Antigen Receptors (CAR) and Anti-cluster of differentiation 20 (CD20)-CAR T cells	2	All	18 Years and older (Adult, Older Adult)	2019-12-20	2021-06-11	2022-02-15	Has Results	Study Protocol and Statistical Analysis Plan
						Lymphoma, Non-hodgkins	Drug: Cyclophosphamide								Informed Consent Form
						Chronic Lymphocytic Leukemia	Drug: Fludarabine
						B-Cell Chronic Lymphocytic Leukemia
Recruiting	Study of alloCART-19 Cell Therapy in Pediatric Patients With Relapsed/Refractory B-Cell Acute Lymphoblastic Leukemia	NCT04173988	Early Phase 1	CD19	Hematological tumor	ALL, Childhood B-Cell	Genetic: alloCART-19	6	All	1 Year to 18 Years (Child, Adult)	2020-01-09	2024-07-20
							Drug: Cyclophosphamide
							Drug: Fludarabine
Recruiting	ASCT in Combination With C-CAR088 for Treating Patients With Ultra High-risk Multiple Myeloma (MM)	NCT05632380	Phase 1/2	BCMA	Hematological tumor	Multiple Myeloma	Procedure: Autologous hematopoietic stem cell transplantation	20	All	18 Years to 65 Years (Adult, Older Adult)	2022-07-14	2025-06-30
							Biological: C-CAR088
Completed	Dose-escalation Study of Safety of PBCAR20A in Subjects With r/r NHL or r/r CLL/SLL	NCT04030195	Phase 1/2	CD20	Hematological tumor	Non-Hodgkin's Lymphoma, Relapsed	Genetic: PBCAR20A	18	All	18 Years and older (Adult, Older Adult)	2020-03-24	2021-06-24	2023-01-31	Has Results	Study Protocol
						Chronic Lymphoid Leukemia in Relapse	Drug: Fludarabine								Statistical Analysis Plan
						Non-Hodgkin's Lymphoma Refractory	Drug: Cyclophosphamide
						(and 6 more...)
Unknown †	Anti-GPC3 CAR T for Recurrent or Refractory Lung Squamous Cell Carcinoma	NCT02876978	Phase 1	GPC3	Solid tumor	Lung Squamous Cell Carcinoma	Genetic: CAR-GPC3 T Cells	20	All	18 Years to 70 Years (Adult, Older Adult)	2016-03-01	2019-04-01
							Drug: Fludarabine
							Drug: Cyclophosphamide
Unknown †	A Study of BCMA-directed CAR-T Cells Treatment in Subjects With r/r Multiple Myeloma	NCT03815383	Phase 1	BCMA	Hematological tumor	Relapsed or Refractory Multiple Myeloma	Biological: C-CAR088	12	All	18 Years to 75 Years (Adult, Older Adult)	2019-04-11	2021-04-01
Unknown †	A Study of BCMA-directed CAR-T Cells Treatment in Subjects With r/r Multiple Myeloma	NCT03751293	Phase 1	BCMA	Hematological tumor	Relapsed or Refractory Multiple Myeloma	Biological: C-CAR088	10	All	18 Years to 70 Years (Adult, Older Adult)	2019-01-08	2020-10-30
Recruiting	CCT301-38 CAR-T in Patients With Relapsed or Refractory AXL Positive Sarcomas	NCT05128786	Phase 1	AXL	Solid tumor	SAR	Biological: CCT301-38	9	All	18 Years to 70 Years (Adult, Older Adult)	2021-12-30	2025-08-15
Not yet recruiting	Clinical Study of CD276 Targeted Autologous Chimeric Antigen Receptor T Cell Infusion in Patients With CD276 Positive Advanced Solid Tumor	NCT04864821	Early Phase 1	B7-H3	Solid tumor	Osteosarcoma	Drug: Targeting CD276 CAR T cells	24	All	1 Year to 70 Years (Child, Adult, Older Adult)	2021-05-14	2023-05-14
						Neuroblastoma
						Gastric Cancer
						Lung Cancer
Withdrawn	T Cells co- Expressing a Second Generation Glypican 3-specific Chimeric Antigen Receptor With Cytokines Interleukin-21 and 15 as Immunotherapy for Patients With Liver Cancer (TEGAR)	NCT04093648	Phase 1	GPC3	Solid tumor	Hepatocellular Carcinoma	Genetic: TEGAR T cells	0	All	1 Year and older (Child, Adult, Older Adult)	2020-01-01	2038-01-01
						Hepatoblastoma	Drug: Cytoxan
							Drug: Fludarabine
Unknown †	A Study of BCMA-directed CAR-T Cells Treatment in Subjects With r/r Multiple Myeloma	NCT04295018	Phase 1	BCMA	Hematological tumor	Multiple Myeloma	Drug: C-CAR088	10	All	18 Years to 75 Years (Adult, Older Adult)	2019-10-23	2021-12-01
Recruiting	Human CD19-CD22 Targeted T Cells Injection for Refractory/Relapsed Central Nervous System Leukemia/Lymphoma Patients	NCT05651178	Early Phase 1	CD22, CD19	Hematological tumor	Central Nervous System Lymphoma	Drug: Human CD19-CD22 Targeted T Cells Injection	20	All	18 Years to 70 Years (Adult, Older Adult)	2022-08-12	2025-08-31
Not yet recruiting	CART Therapy in Digestive System Tumors	NCT04780529	Not Applicable	GUCY2C	Solid tumor	Malignant Neoplasms of Digestive Organs	Biological: gucy2c cart cells	20	All	18 Years to 70 Years (Adult, Older Adult)	2021-03-01	2026-03-01
Recruiting	CAR- PRISM (PRecision Intervention Smoldering Myeloma)	NCT05767359	Phase 2	BCMA	Hematological tumor	Multiple Myeloma	Drug: Ciltacabtagene Autoleucel	20	All	18 Years and older (Adult, Older Adult)	2023-04-19	2040-01-15
						Smoldering Multiple Myeloma	Drug: Cyclophosphamide
							Drug: Fludarabine Phosphate
Recruiting	Phase I/II Study Evaluating AUTO4 in Patients With TRBC1 Positive T Cell Lymphoma	NCT03590574	Phase 1/2	Other hematological tumor targets	Hematological tumor	T Cell Non-Hodgkin Lymphoma	Biological: AUTO4	200	All	18 Years and older (Adult, Older Adult)	2018-08-30	2025-07-01
						Peripheral T-Cell Lymphoma, Not Otherwise Specified
						Angioimmunoblastic T-cell Lymphoma
						Anaplastic Large Cell Lymphoma
Unknown †	A Study of BCMA-directed CAR-T Cells Treatment in Subjects With r/r Multiple Myeloma	NCT04322292	Phase 1	BCMA	Hematological tumor	Multiple Myeloma	Drug: C-CAR088	10	All	18 Years to 75 Years (Adult, Older Adult)	2019-09-12	2021-11-01
Unknown †	A Study Evaluating Safety and Efficacy of EXP039 Treatment in NHL Subjects	NCT04317885	Phase 1	CD20, CD19	Hematological tumor	Non-Hodgkin's B-cell Lymphoma	Biological: CD19/CD20-directed CAR-T cells	25	All	18 Years to 75 Years (Adult, Older Adult)	2019-10-14	2021-08-01
Active, not recruiting	Engineered Neuroblastoma Cellular Immunotherapy (ENCIT)-01	NCT02311621	Phase 1	Other solid tumor targets	Solid tumor	Neuroblastoma	Biological: Patient Derived CD171 specific CAR T cells expressing EGFRt (2nd generation T cells)	65	All	18 Months to 26 Years (Child, Adult)	2014-11-25	2038-11-01
						Ganglioneuroblastoma	Biological: Patient Derived CD171 specific CAR T cells expressing EGFRt (3rd generation T cells)
							Biological: Patient Derived CD171 specific CAR T cells expressing EGFRt (long spacer 2nd generation T cells)
Recruiting	A Pediatric and Young Adult Trial of Genetically Modified T Cells Directed Against CD22 for Relapsed/Refractory Leukemia or Lymphoma	NCT04571138	Phase 1/2	CD22	Hematological tumor	Leukemia	Biological: SCRI-CAR22v2	42	All	up to 30 Years (Child, Adult)	2020-09-25	2038-02-01
						Lymphoma
Completed	Phase I Study of pCAR-19B in the Treatment of CD19-positive Relapsed/Refractory B-ALL in Children and Adolescents	NCT04888468	Phase 1	CD19	Hematological tumor	Acute Lymphoblastic Leukemia	Biological: pCAR-19B cells	9	All	3 Years to 21 Years (Child, Adult)	2019-11-05	2021-09-01
						Relapsed Pediatric ALL
						Refractory Acute Lymphoblastic Leukemia
Recruiting	Exercise Prehabilitation Among Older Patients With Hematological Malignancies Preparing For CAR-T Cell Immunotherapy	NCT05763563	Not Applicable	Other hematological tumor targets	Hematological tumor	Lymphoma	Behavioral: Resistance Training	20	All	65 Years and older (Older Adult)	2023-02-23	2024-07-01
						Leukemia	Behavioral: Aerobic Exercise
						Myeloma
Recruiting	Axi-cel Retreatment in Relapsed/Refractory LBCL	NCT05800067	Not Applicable	CD19	Hematological tumor	CAR-T Retreatment	Drug: axi-cel	32	All	18 Years and older (Adult, Older Adult)	2023-03-04	2024-12-31
Recruiting	Magnetic Resonance Imaging in Immune Effector Cell-Associated Neurotoxicity Syndrome	NCT05510596	Not Applicable	N.A.	Hematological tumor	Lymphoma, B-Cell	Other: Magnetic Resonance Imaging with contrast injection	20	All	18 Years and older (Adult, Older Adult)	2022-09-22	2023-10-01
						Neurotoxicity	Other: Blood withdrawal
							Other: Neuropsychological tests
Recruiting	4SCAR-T Therapy Post CD19-targeted Immunotherapy	NCT04430530	Phase 1/2	CD123, CD20, CD22, CD38	Hematological tumor	CD19 Negative B-cell Malignancies	Biological: Infusion of 4SCAR-T specific to CD22/CD123/CD38/ CD10/CD20	100	All	6 Months to 75 Years (Child, Adult, Older Adult)	2020-06-01	2023-12-31
Recruiting	A Study of C-CAR039 (Prizloncabtagene Autoleucel) in Patients With Relapsed/Refractory Large B-Cell Lymphoma	NCT05800977	Phase 1/2	CD20, CD19	Hematological tumor	Relapsed/Refractory Large B-Cell Lymphoma	Biological: Prizloncabtagene autoleucel	72	All	18 Years and older (Adult, Older Adult)	2023-02-22	2027-03-31
Recruiting	TAA05 Injection in the Treatment of Adult Patients With FLT3-positive Relapsed/Refractory Acute Myeloid Leukemia	NCT05432401	Early Phase 1	Other hematological tumor targets	Hematological tumor	FLT3-positive Relapsed/Refractory Acute Myeloid Leukemia	Biological: T cell injection targeting FLT3 chimeric antigen receptor	18	All	18 Years to 70 Years (Adult, Older Adult)	2022-06-09	2025-06-09
Recruiting	Interleukin-15 Armored Glypican 3-specific Chimeric Antigen Receptor Expressed in T Cells for Pediatric Solid Tumors	NCT04377932	Phase 1	GPC3	Solid tumor	Liver Cancer	Genetic: AGAR T cells	24	All	1 Year to 21 Years (Child, Adult)	2021-12-08	2040-02-01
						Rhabdomyosarcoma	Drug: Cytoxan
						Malignant Rhabdoid Tumor	Drug: Fludara
						(and 3 more...)
Unknown †	Cytoplasmic Activated PD-1 CAR T Cells in Refractory/Relapsed B Cell Lymphoma	NCT03540303	Phase 1	Other hematological tumor targets	Hematological tumor	Relapsed Non Hodgkin Lymphoma	Drug: CAR19 T cells carrying cytoplasmic activated PD-1	15	All	18 Years to 70 Years (Adult, Older Adult)	2018-04-12	2020-04-30
Recruiting	TAA6 Cell Injection In The Treatment of Patients With Relapsed / Refractory Acute Myeloid Leukemia	NCT04692948	Not Applicable	Other hematological tumor targets	Hematological tumor	CAR	Other: Chimeric antigen receptor T cells (car-t)	5	All	18 Years to 70 Years (Adult, Older Adult)	2019-12-09	2023-12-01
						Acute Myeloid Leukemia
Recruiting	B010-A Injection for Treating Patients With GPC3 Positive Advanced Hepatocellular Carcinoma	NCT05070156	Early Phase 1	GPC3	Solid tumor	Advanced Hepatocellular Carcinoma	Biological: Biological/Vaccine: Low-dose group	3	All	18 Years to 75 Years (Adult, Older Adult)	2021-10-29	2022-09-30
							Biological: Biological/Vaccine: Mid-dose group
							Biological: Biological/Vaccine: High-dose group
Recruiting	Cell Therapy for High Risk T-Cell Malignancies Using CD7-Specific CAR Expressed On Autologous T Cells	NCT03690011	Phase 1	CD7	Hematological tumor	T-cell Acute Lymphoblastic Leukemia	Genetic: CD7.CAR/28zeta CAR T cells	21	All	up to 75 Years (Child, Adult, Older Adult)	2021-08-02	2038-05-01
						T-cell Acute Lymphoblastic Lymphoma
						T-non-Hodgkin Lymphoma
Not yet recruiting	Interleukin-15 and -21 Armored Glypican-3-specific Chimeric Antigen Receptor Expressed in T Cells for Pediatric Solid Tumors	NCT04715191	Phase 1	GPC3	Solid tumor	Liver Cancer	Genetic: CARE T cells	24	All	1 Year to 21 Years (Child, Adult)	2023-07-03	2041-07-03
						Rhabdomyosarcoma	Drug: Cytoxan
						Malignant Rhabdoid Tumor	Drug: Fludara
						(and 3 more...)
Completed	Autologous CD8+ T-cells Expressing an Anti-BCMA CAR in Patients With Myeloma	NCT03448978	Phase 1/2	BCMA	Hematological tumor	Multiple Myeloma	Biological: Descartes-08	38	All	18 Years and older (Adult, Older Adult)	2018-02-26	2021-12-31
							Drug: Fludarabine
							Drug: Cyclophosphamide
Recruiting	Multi-4SCAR-T Therapy Targeting Breast Cancer	NCT04430595	Phase 1/2	GD2, HER2	Solid tumor	Breast Cancer	Biological: 4SCAR T cells	100	All	18 Years to 75 Years (Adult, Older Adult)	2020-06-01	2023-12-31
Recruiting	A Study of bbT369 in Relapsed and/or Refractory B Cell Non-Hodgkin's Lymphoma (NHL)	NCT05169489	Phase 1/2	CD20	Hematological tumor	Diffuse Large B Cell Lymphoma (DLBCL)	Biological: bbT369	50	All	18 Years and older (Adult, Older Adult)	2022-01-24	2025-08-01
Not yet recruiting	To Evaluate the Safety and Tolerability of Human CD19-CD22 Targeted T Cells Injection for Subjects With R/R B-ALL.	NCT05223686	Phase 1	CD22, CD19	Hematological tumor	Acute Lymphoblastic Leukemia	Drug: Human CD19-CD22 Targeted T Cells Injection	18	All	18 Years to 70 Years (Adult, Older Adult)	2022-02-10	2025-03-10
Active, not recruiting	Safety and Efficacy of CCT301 CAR-T in Adult Subjects With Recurrent or Refractory Stage IV Renal Cell Carcinoma	NCT03393936	Phase 1/2	AXL	Solid tumor	Renal Cell Carcinoma	Biological: CCT301-38	66	All	18 Years to 70 Years (Adult, Older Adult)	2018-03-26	2023-06-30
							Biological: CCT301-59
Recruiting	Dose-escalation Study of Safety of PBCAR19B in Participants With CD19-expressing Malignancies	NCT04649112	Phase 1	CD19	Hematological tumor	CD19 Expressing Malignancies	Genetic: PBCAR19B	24	All	18 Years and older (Adult, Older Adult)	2021-06-16	2023-09-30
						Hematologic Malignancy
Recruiting	CD4CAR for CD4+ Leukemia and Lymphoma	NCT03829540	Phase 1	Other hematological tumor targets	Hematological tumor	T-cell Lymphoma	Biological: CD4CAR	20	All	18 Years and older (Adult, Older Adult)	2019-06-18	2037-12-01
						T-cell Leukemia
Recruiting	Autologous T-Cells Expressing a Second Generation CAR for Treatment of T-Cell Malignancies Expressing CD5 Antigen	NCT03081910	Phase 1	CD5	Hematological tumor	T-cell Acute Lymphoblastic Lymphoma	Genetic: Autologous CD5.CAR/28zeta CAR T cells	42	All	up to 75 Years (Child, Adult, Older Adult)	2017-11-01	2039-09-01
						T-non-Hodgkin Lymphoma	Genetic: Allogeneic CD5.CAR/28zeta CAR T cells
						T-cell Acute Lymphoblastic Leukemia
Not yet recruiting	Claudin18.2-redirected Chimeric Antigen Receptor T Cells With Co-expression of Cytokines in Solid Tumors	NCT05393986	Phase 1	Claudin18.2	Solid tumor	Gastric Adenocarcinoma	Drug: CT048 Autologous Injection (CT048)	63	All	18 Years to 75 Years (Adult, Older Adult)	2022-06-01	2024-12-30
						Pancreatic Cancer
						Gastroesophageal Junction Adenocarcinoma
Recruiting	Treatment of Patients With Relapsed or Refractory CD19+ Lymphoid Disease With T Cells Expressing a Third-generation CAR	NCT03676504	Phase 1/2	CD19	Hematological tumor	Acute Lymphoblastic Leukemia, Adult	Biological: CD19.CAR T Cells	48	All	3 Years and older (Child, Adult, Older Adult)	2018-09-07	2023-10-01
						Acute Lymphoblastic Leukemia, Pediatric	Drug: Fludarabine
						Chronic Lymphocytic Leukemia	Drug: Cyclophosphamide
						(and 3 more...)
Recruiting	C7R-GD2.CAR T Cells for Patients With GD2-expressing Brain Tumors (GAIL-B)	NCT04099797	Phase 1	GD2	Solid tumor	Diffuse Intrinsic Pontine Glioma	Genetic: (C7R)-GD2.CART cells	34	All	12 Months to 21 Years (Child, Adult)	2020-02-03	2039-02-01
						High Grade Glioma
						Embryonal Tumor
						Ependymal Tumor
Recruiting	Fludarabine and Cyclophosphamide With or Without Rituximab Before CD19 Chimeric Antigen Receptor T Cells for the Treatment of Relapsed or Refractory Diffuse Large B-Cell Lymphoma	NCT05052528	Phase 1	CD19	Hematological tumor	Recurrent Diffuse Large B-Cell Lymphoma	Biological: Chimeric Antigen Receptor T-Cell Therapy	36	All	18 Years and older (Adult, Older Adult)	2021-09-17	2025-02-15
						Refractory Diffuse Large B-Cell Lymphoma	Drug: Cyclophosphamide
							Drug: Fludarabine Phosphate
							Biological: Rituximab
Recruiting	Safety and Efficacy of ThisCART19 in Patients With Refractory or Relapsed B Cell Malignancies	NCT04384393	Phase 1	CD19	Hematological tumor	B Cell Malignancy	Biological: ThisCART19 cells	30	All	3 Years to 70 Years (Child, Adult, Older Adult)	2020-05-09	2023-10-24
Recruiting	CAR T Cells in Mesothelin-Expressing Breast Cancer	NCT05623488	Phase 1	Mesothelin	Solid tumor	Breast Cancer	Drug: huCART-meso cells	12	All	18 Years and older (Adult, Older Adult)	2023-02-06	2038-02-01
							Device: Mesothelin Expression Testing
Completed	A Phase I Trial of T Cells Expressing an Anti-GD2 Chimeric Antigen Receptor in Children and Young Adults With GD2+ Solid Tumors	NCT02107963	Phase 1	GD2	Solid tumor	Sarcoma	Biological: Anti-GD2-CAR engineered T cells	15	All	1 Year to 35 Years (Child, Adult)	2014-02-28	2017-01-31
						Osteosarcoma	Drug: AP1903
						Neuroblastoma	Drug: Cyclophosphamide
						Melanoma
Recruiting	Human CD19 Targeted T Cells Injection(CD19 CAR-T) Therapy for Relapsed and Refractory CD19-positive Lymphoma.	NCT03720457	Phase 1	CD19	Hematological tumor	CD19-positive	Drug: Human CD19 targeted T Cells Injection	18	All	18 Years to 70 Years (Adult, Older Adult)	2018-11-13	2023-10-01
						Diffuse Large B-cell Lymphoma
						Follicular Lymphoma
Recruiting	NGS-MRD Assessment of Combination Immunotherapies Targeting B-ALL	NCT05262673	Phase 1	Other hematological tumor targets	Hematological tumor	B-Cell Acute Lymphoblastic Leukemia	Biological: Antigen-specific T cells CART/CTL and DCvac	10	All	6 Months to 65 Years (Child, Adult, Older Adult)	2022-03-01	2025-12-31
Recruiting	Clinical Trial to Evaluate CT053 in Patients With Relapsed and/or Refractory Multiple Myeloma (LUMMICAR STUDY 1)	NCT03975907	Phase 1/2	BCMA	Hematological tumor	Multiple Myeloma	Biological: CAR-BCMA T Cells	114	All	18 Years to 75 Years (Adult, Older Adult)	2019-06-10	2025-12-31
Not yet recruiting	Low Dose Radiation as Bridging Therapy in Relapsed B-Cell Non-Hodgkin Lymphoma	NCT05621096	Phase 1	CD19	Hematological tumor	DLBCL - Diffuse Large B Cell Lymphoma	Radiation: Bridging radiation therapy	33	All	19 Years and older (Adult, Older Adult)	2023-03-06	2025-07-01
						High-grade B-cell Lymphoma	Biological: Liso-cel
						Follicular Lymphoma	Radiation: Post-infusion radiation
						(and 4 more...)
Not yet recruiting	A Study of RD14-01 in Patients With Advanced Solid Tumors	NCT05638828	Early Phase 1	Other solid tumor targets	Solid tumor	Solid Tumor	Drug: RD14-01 Cell injection	24	All	18 Years and older (Adult, Older Adult)	2022-12-01	2024-12-01
Recruiting	Safety and Efficacy of CT103A Cells for Relapsed/Refractory Antibody-associated Idiopathic Inflammatory Diseases of the Nervous System	NCT04561557	Early Phase 1	BCMA	Hematological tumor	Autoimmune Diseases	Biological: CT103A cells	18	All	18 Years to 75 Years (Adult, Older Adult)	2020-09-22	2024-05-31
						Autoimmune Diseases of the Nervous System	Drug: Cyclophosphamide and fludarabine
						Neuromyelitis Optica Spectrum Disorder
						(and 3 more...)
Recruiting	CAR-T Immunotherapy Targeting CD19- ALL	NCT04016129	Phase 1/2	CD123, CD20, CD22, CD38, CD19	Hematological tumor	B-cell Leukemia	Biological: 4SCAR-CD22/CD123/CD38/CD10/CD20/TSLPR	100	All	6 Months to 75 Years (Child, Adult, Older Adult)	2019-07-15	2023-12-15
Recruiting	CD19-CAR_Lenti T Cells in Pediatric Patients Affected by Relapsed/Refractory CD19+ ALL and DLBCL or PML	NCT04787263	Phase 1/2	CD19	Hematological tumor	Acute Lymphoblastic Leukemia	Biological: CD19-CAR_Lenti T cell	32	All	1 Year to 25 Years (Child, Adult)	2021-03-04	2038-03-03
						Diffuse Large B Cell Lymphoma
						Primary Mediastinal Lymphoma
Unknown †	MB-CART19.1 in Patients With R/R ALL	NCT03321123	Phase 2	CD19	Hematological tumor	Precursor B-Lymphoblastic Lymphoma/Leukaemia Refractory	Drug: MB-CART19.1	10	All	2 Months to 18 Years (Child, Adult)	2017-12-01	2019-12-31
Recruiting	Anti-CD19 CAR-T Cells With Inducible Caspase 9 Safety Switch for B-cell Lymphoma	NCT03696784	Phase 1	CD19	Hematological tumor	Lymphoma	Biological: iC9-CAR19 T cells	30	All	18 Years and older (Adult, Older Adult)	2019-03-12	2043-03-22
						Lymphoma, B-Cell	Drug: Bendamustine
						Immune System Diseases	Drug: Fludarabine
						(and 2 more...)	(and 2 more...)
Not yet recruiting	C-CAR066 in Relapsed or Refractory B-Cell Non-Hodgkin Lymphoma (r/r B-NHL)	NCT05784441	Phase 1	CD20	Hematological tumor	Relapsed or Refractory B Cell Non-Hodgkin Lymphoma	Drug: C-CAR066	15	All	18 Years and older (Adult, Older Adult)	2023-07-01	2025-10-01
Completed	Treatment of Relapsed and/or Chemotherapy Refractory B-cell Malignancy by Tandem CAR T Cells Targeting CD19 and CD20	NCT03097770	Phase 1/2	CD20, CD19	Hematological tumor	Hematopoietic/Lymphoid Cancer	Biological: anti-CD19/20-CAR vector-transduced T cells	100	All	16 Years to 70 Years (Child, Adult, Older Adult)	2017-04-01	2020-01-31
						Adult Acute Lymphoblastic Leukemia in Remission
						B-cell Adult Acute Lymphoblastic Leukemia
						(and 20 more...)
Recruiting	CD30-directed Chimeric Antigen Receptor T (CART30) Therapy in Relapsed and Refractory CD30 Positive Lymphomas	NCT02259556	Phase 1/2	CD30	Hematological tumor	Hodgkin's Lymphoma	Biological: CART30	30	All	16 Years to 80 Years (Child, Adult, Older Adult)	2014-10-01	2029-10-01
						Non-Hodgkin's Lymphoma
Withdrawn	CD19.CAR-multiVSTs for Patients With CD19+ B-ALL or NHL Undergoing Related Allogeneic HSCT (CARMA)	NCT03768310	Phase 1	CD19	Hematological tumor	Non-hodgkin Lymphoma	Biological: CD19.CAR-multiVST for Group A	0	All	1 Year to 75 Years (Child, Adult, Older Adult)	2022-06-01	2040-08-01
						Acute Lymphoblastic Leukemia	Biological: CD19.CAR-multiVST for Group B
Completed	Autologous Redirected RNA Meso CAR T Cells for Pancreatic Cancer	NCT01897415	Phase 1	Mesothelin	Solid tumor	Subjects With Metastatic Pancreatic Ductal Adenocarcinoma (PDA)	Biological: Autologous T cells transfected with chimeric anti-mesothelin immunoreceptor SS1	16	All	18 Years and older (Adult, Older Adult)	2013-07-01	2017-03-01
Terminated	CD19 Redirected Autologous T Cells for Hodgkin Lymphoma	NCT02277522	Early Phase 1	CD19	Hematological tumor	Hodgkin Lymphoma With no Available Curative Treatment Options Who Have a Limited Prognosis	Biological: RNA anti-CD19 CAR T cells	4	All	18 Years and older (Adult, Older Adult)	2014-10-01	2017-06-27
Completed	T Cells Expressing a Fully-Human Anti-CD30 Chimeric Antigen Receptor for Treating CD30-Expressing Lymphomas	NCT03049449	Phase 1	CD30	Hematological tumor	Lymphoma, Large-Cell, Anaplastic	Biological: Anti-Tumor Necrosis Factor (TNF) Receptor Superfamily Member 8 (CD30) Chimeric Antigen Receptor (CAR) T cells	26	All	18 Years to 73 Years (Adult, Older Adult)	2017-03-17	2022-01-26	2022-05-25	Has Results	Study Protocol and Statistical Analysis Plan
						Enteropathy-Associated T-Cell Lymphoma	Drug: Cyclophosphamide								Informed Consent Form
						Lymphoma, Large B-Cell, Diffuse	Drug: Fludarabine
						(and 2 more...)
Recruiting	Duvelisib Exposure to Enhance Immune Profiles of T Cells in Patients With Recurrent or Refractory Diffuse Large B-Cell Lymphoma, DEEP T CELLS Study	NCT04890236	Early Phase 1	CD19	Hematological tumor	Recurrent Diffuse Large B-Cell Lymphoma	Drug: Duvelisib	20	All	18 Years and older (Adult, Older Adult)	2022-01-13	2025-08-27
						Refractory Diffuse Large B-Cell Lymphoma	Biological: Tisagenlecleucel
Recruiting	Anti-CLL1 CAR T-cell Therapy in CLL1 Positive Relapsed/Refractory Acute Myeloid Leukemia (AML)	NCT04884984	Phase 1/2	CLL-1	Hematological tumor	Acute Myeloid Leukemia	Biological: anti-CLL1 CART	20	All	6 Years to 65 Years (Child, Adult, Older Adult)	2017-07-01	2024-12-31
Recruiting	Autologous CAR-T Cells Targeting B7-H3 in Recurrent or Refractory GBM CAR.B7-H3Tc	NCT05366179	Phase 1	B7-H3	Solid tumor	Glioblastoma Multiforme	Drug: CAR.B7-H3T cells infusion	36	All	18 Years and older (Adult, Older Adult)	2022-09-02	2030-05-01
Completed	Glypican 3-specific Chimeric Antigen Receptor Expressing T Cells for Hepatocellular Carcinoma (GLYCAR)	NCT02905188	Phase 1	GPC3	Solid tumor	Hepatocellular Carcinoma	Genetic: GLYCAR T cells	9	All	18 Years and older (Adult, Older Adult)	2019-03-28	2023-01-06
							Drug: Cytoxan
							Drug: Fludarabine
Recruiting	Phase I Study of Anti-CD22 Chimeric Receptor T Cells in Patients With Relapsed/Refractory Hairy Cell Leukemia and Variant	NCT04815356	Phase 1	CD22	Hematological tumor	Hairy Cell Leukemia	Biological: CD22CART cell infusion	23	All	18 Years and older (Adult, Older Adult)	2022-05-23	2036-12-01
						Hairy Cell Leukemia Variant
Recruiting	Sequential Treatment With CD20/CD22/CD10-CART After CD19-CART Treatment Base on MRD in Relapsed/Refractory B-ALL	NCT03407859	Early Phase 1	CD20, CD22, CD19	Hematological tumor	Therapy Related Leukemia	Biological: Sequential Treatment With different CART	30	All	18 Years to 60 Years (Adult)	2016-01-18	2022-03-31
Unknown †	Treatment of Malignant Melanoma With GPA-TriMAR-T Cell Therapy	NCT03649529	Early Phase 1	Other solid tumor targets	Solid tumor	Malignant Melanoma	Biological: GPA-TriMAR-T	6	All	18 Years to 69 Years (Adult, Older Adult)	2018-09-27	2022-01-01
Active, not recruiting	Retrospective Study of Immunotherapy Related Toxicities in Children and Adults With Cancer	NCT03827343		N.A.	Hematological tumor	Macrophage Activation Syndrome		500	All	1 Month and older (Child, Adult, Older Adult)	2019-01-23	2025-12-31
						Primary Hemophagocytic Lymphohistiocytosis
Recruiting	SENL101 Autologous T Cell Injection in Adults With Relapsed or Refractory CD7+ Hematolymphoid Malignancies	NCT05398614	Phase 1	CD7	Hematological tumor	T-ALL	Biological: SENL101	18	All	18 Years to 65 Years (Adult, Older Adult)	2022-05-01	2024-06-30
						Lymphoma, T-Cell
Recruiting	Dose-escalation, Dose-expansion Study of Safety of PBCAR0191 in Patients With r/r NHL and r/r B-cell ALL	NCT03666000	Phase 1/2	CD19	Hematological tumor	Non-Hodgkin Lymphoma	Genetic: PBCAR0191	120	All	18 Years and older (Adult, Older Adult)	2019-03-11	2024-06-01
						B-cell Acute Lymphoblastic Leukemia	Drug: Fludarabine
							Drug: Cyclophosphamide
Recruiting	Quality of Life of Adults With Diffuse Large B-cell Lymphoma Treated With Tisagenlecleucel	NCT05199961	Not Applicable	CD19	Hematological tumor	Lymphoma, Large B-Cell, Diffuse	Behavioral: Digital Health Coaching	100	All	18 Years to 90 Years (Adult, Older Adult)	2022-01-25	2023-12-01
Not yet recruiting	A Clinical Study of ONCT-808 in Subjects With Relapsed or Refractory B-Cell Malignancies	NCT05588440	Phase 1/2	Other hematological tumor targets	Hematological tumor	Relapsed/Refractory Aggressive B-Cell Malignancies	Biological: ONCT-808	57	All	18 Years and older (Adult, Older Adult)	2023-02-01	2037-12-01
							Drug: Bridging Therapy
Unknown †	PD-1 Antibody Expressing mesoCAR-T Cells for Mesothelin Positive Advanced Solid Tumor	NCT03615313	Phase 1/2	Mesothelin	Solid tumor	Advanced Solid Tumor	Biological: PD-1 antibody expressing mesoCAR-T cells	50	All	18 Years to 80 Years (Adult, Older Adult)	2018-08-06	2020-12-03
Unknown †	BCMA and CD19 Targeted Fast Dual CART for Chromosomal Abnomalities High-risk BCMA+ Multiple Myeloma	NCT04617704	Early Phase 1	BCMA, CD19	Hematological tumor	Multiple Myeloma	Biological: GC012F injection	15	All	18 Years and older (Adult, Older Adult)	2021-12-01	2022-02-01
Recruiting	Study of ATLCAR.CD138 Cells for Relapsed/Refractory Multiple Myeloma	NCT03672318	Phase 1	Other hematological tumor targets	Hematological tumor	Multiple Myeloma	Drug: CAR138 T Cells	33	All	18 Years and older (Adult, Older Adult)	2019-01-14	2028-06-01
						Immune System Diseases
Active, not recruiting	T Cells Expressing a Novel Fully-Human Anti-BCMA CAR for Treating Multiple Myeloma	NCT03602612	Phase 1	BCMA	Hematological tumor	Myeloma-Multiple	Drug: Cyclophosphamide	35	All	18 Years to 73 Years (Adult, Older Adult)	2018-09-14	2024-01-01
						Myeloma, Plasma-Cell	Drug: Fludarabine
							Biological: Anti-BCMA CAR T cells
Terminated	Study to Evaluate the Safety and Efficacy of KITE-585 in Participants With Relapsed/Refractory Multiple Myeloma	NCT03318861	Phase 1	BCMA	Hematological tumor	Relapsed/Refractory Multiple Myeloma	Genetic: KITE-585	17	All	18 Years and older (Adult, Older Adult)	2017-10-20	2022-09-16	2020-05-26	Has Results	Study Protocol
							Drug: Cyclophosphamide								Statistical Analysis Plan
							Drug: Fludarabine
Recruiting	IFN-γ Combined With T Cells in the Treatment of Refractory Malignant Pleural Effusion and Ascites	NCT05268172	Phase 1	N.A.	Solid tumor	Pleural Effusion, Malignant	Drug: IFN-γ and CIK cells, Tcm cells or CAR T cells	40	All	18 Years and older (Adult, Older Adult)	2022-12-20	2023-12-30
Unknown †	Hepatic Transarterial Administrations of NKR-2 in Patients With Unresectable Liver Metastases From Colorectal Cancer	NCT03370198	Phase 1	NKG2DL	Solid tumor	Colon Cancer Liver Metastasis	Biological: NKR-2 cells	1	All	18 Years and older (Adult, Older Adult)	2017-10-11	2020-12-15
Unknown †	Dose Escalation and Dose Expansion Phase I Study to Assess the Safety and Clinical Activity of Multiple Doses of NKR-2 Administered Concurrently With FOLFOX in Colorectal Cancer With Potentially Resectable Liver Metastases	NCT03310008	Phase 1	NKG2DL	Solid tumor	Colon Cancer Liver Metastasis	Biological: NKR-2 cells	36	All	18 Years and older (Adult, Older Adult)	2017-08-07	2021-05-01
Recruiting	A Phase I/II Study to Evaluate the Safety of Cellular Immunotherapy Using Autologous T Cells Engineered to Express a CD20-Specific Chimeric Antigen Receptor for Patients With Relapsed or Refractory B Cell Non-Hodgkin Lymphomas	NCT03277729	Phase 1/2	CD20	Hematological tumor	Recurrent B-Cell Non-Hodgkin Lymphoma	Biological: Chimeric Antigen Receptor T-Cell Therapy	50	All	18 Years and older (Adult, Older Adult)	2017-12-05	2037-11-16
						Recurrent Chronic Lymphocytic Leukemia	Drug: Cyclophosphamide
						Recurrent Diffuse Large B-Cell Lymphoma	Other: Laboratory Biomarker Analysis
						(and 20 more...)	(and 2 more...)
Unknown †	Combination of Immunization and Radiotherapy for Malignant Gliomas (InSituVac1)	NCT03392545	Phase 1	Other solid tumor targets	Solid tumor	High Grade Glioma	Combination Product: Combined immune adjuvants and radiation	30	All	18 Years to 65 Years (Adult, Older Adult)	2018-04-01	2020-06-01
						Glioblastoma
						Glioma of Brainstem
						Glioma, Malignant
Recruiting	CAR T Cells After Lymphodepletion for the Treatment of IL13Rα2 Positive Recurrent or Refractory Brain Tumors in Children	NCT04510051	Phase 1	IL13Rα2	Solid tumor	Malignant Brain Neoplasm	Drug: Cyclophosphamide	18	All	4 Years to 25 Years (Child, Adult)	2020-12-04	2023-09-18
						Recurrent Malignant Brain Neoplasm	Drug: Fludarabine
						Refractory Malignant Brain Neoplasm	Biological: IL13Ralpha2-specific Hinge-optimized 41BB-co-stimulatory CAR Truncated CD19-expressing Autologous T-Lymphocytes
Enrolling by invitation	A Long-Term Safety Follow-Up Study for Patients Treat With WU-CART-007	NCT05509855		CD7	Hematological tumor	T-cell Acute Lymphoblastic Leukemia	Genetic: Genetic: WU-CART-007	44	All	12 Years and older (Child, Adult, Older Adult)	2022-08-22	2037-07-01
						T-cell Lymphoblastic Lymphoma
Recruiting	PA3-17 Injection Treatment of Adult Patients With CD7-positive Relapsed/Refractory Lymphoid Hematologic Malignancies	NCT05170568	Phase 1	CD7	Hematological tumor	CD7-positive Relapsed/Refractory Lymphoid Hematologic Malignancies	Biological: T cell injection targeting CD7 chimeric antigen receptor	22	All	18 Years to 70 Years (Adult, Older Adult)	2021-12-01	2024-12-01
Recruiting	A Study of CT-RD06 Cell Injection in Patients With Relapsed or Refractory CD19+ B-cell Hematological Malignancy	NCT04226989	Early Phase 1	CD19	Hematological tumor	Acute Lymphoblastic Leukemia	Biological: CT-RD06	72	All	3 Years to 70 Years (Child, Adult, Older Adult)	2020-02-05	2024-05-31
						Non-Hodgkin's Lymphoma
Recruiting	Phase I Study of pCAR-19B in the Treatment of Adult CD19-positive Relapsed/Refractory B-ALL	NCT04888442	Phase 1	CD19	Hematological tumor	Acute Lymphoblastic Leukemia, in Relapse	Biological: pCAR-19B cells	18	All	22 Years to 70 Years (Adult, Older Adult)	2020-10-26	2022-03-28
						Refractory Acute Lymphoblastic Leukemia
Not yet recruiting	Response to Chimeric Antigen Receptor (CAR)-T Cells Therapy in Patients With Hematologic Malignancies Depending on Tumor Characteristics	NCT04209829		Other hematological tumor targets	Hematological tumor	Hematologic Diseases		600	All	15 Years and older (Child, Adult, Older Adult)	2019-12-01	2035-03-01
Recruiting	A Phase 1 Study of JV-213 Autologous CD79b-targeting Chimeric Antigen Receptor T-cell Therapy in Adults With Relapsed or Refractory B-cell Lymphomas	NCT05773040	Phase 1	Other hematological tumor targets	Hematological tumor	Lymphomas	Drug: JV-213	33	All	18 Years and older (Adult, Older Adult)	2023-04-14	2027-12-31
						B-cell Lymphomas	Procedure: Leukapheresis
Recruiting	Trial to Evaluate the Safety and Efficacy of MB-102 in Patients With BPDCN.	NCT04109482	Phase 1/2	CD123	Hematological tumor	Blastic Plasmacytoid Dendritic Cell Neoplasm (BPDCN)	Biological: MB-102	44	All	18 Years and older (Adult, Older Adult)	2020-02-17	2026-04-01
							Drug: Fludarabine
							Drug: Cyclophosphamide
Recruiting	A Long-term Study for Participants Previously Treated With Ciltacabtagene Autoleucel	NCT05201781	Phase 4	BCMA	Hematological tumor	Multiple Myeloma	Drug: Cilta-cel	228	All	18 Years and older (Adult, Older Adult)	2022-03-09	2037-07-29
Recruiting	Anti-CD19, Dual Co-stimulatory (4-1BB, CD3ζ) Chimeric Antigen Receptor T-cells in Patients With Relapsed/Refractory Aggressive Lymphoma or Acute Lymphoblastic Leukemia (ALL)	NCT03938987	Phase 1/2	CD19	Hematological tumor	Relapsed Non Hodgkin Lymphoma	Biological: autologous CD19-directed chimeric antigen receptor (CAR) T-cells	63	All	2 Years to 70 Years (Child, Adult, Older Adult)	2021-03-03	2025-12-01
						Relapsed Adult ALL
						Relapsed Pediatric ALL
Unknown †	Decitabine-primed Tandem CD19/CD20 CAR T Cells Plus Epigenetic Agents in Aggressive r/r B-NHL With Huge Tumor Burden	NCT04553393	Phase 1/2	CD20, CD19	Hematological tumor	Refractory or Relapsed Aggressive r/r B-NHL With Huge Tumor Burden	Drug: Chidamide	80	All	16 Years to 65 Years (Child, Adult, Older Adult)	2020-09-09	2022-09-08
							Drug: Decitabine
							Drug: Chidamide and Decitabine
							Biological: Decitabine-primed Tandem CAR19/20 engineered T cells
Recruiting	Collection of PBMCs From Healthy Subjects for the Development of Cellular Immunotherapy Product	NCT04295096	Not Applicable	N.A.	Hematological tumor	Healthy Subject	Device: Peripheral blood mononuclear cell apheresis	172	All	18 Years to 40 Years (Adult)	2020-04-01	2024-03-01
Unknown †	Immunotherapy With CD19 CART-cells for B Cell Acute Lymphoblastic Leukemia	NCT03599375	Phase 1	CD19	Hematological tumor	Leukemia, B-Cell	Biological: CD19-targeted CART cells	20	All	14 Years to 75 Years (Child, Adult, Older Adult)	2019-05-01	2021-12-30
Recruiting	Study of CART-ddBMCA in Relapsed or Refractory Multiple Myeloma (iMMagine-1)	NCT05396885	Phase 2	BCMA	Hematological tumor	Multiple Myeloma	Biological: CART-ddBCMA	110	All	18 Years and older (Adult, Older Adult)	2022-08-09	2025-05-31
Recruiting	CD19-targeted CAR T Cells for Relapsed and Refractory (R/R) Non-Hodgkins Lymphoma	NCT04089215	Phase 2	CD19	Hematological tumor	Lymphoma, Non-Hodgkin	Biological: CD19-targeted Chimeric Antigen Receptor (CAR) T Cells	82	All	18 Years and older (Adult, Older Adult)	2019-06-11	2024-09-30
						Diffuse Large B Cell Lymphoma
						Follicular Lymphoma
Recruiting	Early Integration of Palliative and Supportive Care in Cellular Therapy	NCT05190653	Not Applicable	Other hematological tumor targets	Hematological tumor	Leukemia	Other: Early palliative and supportive care	152	All	18 Years and older (Adult, Older Adult)	2022-04-08	2024-12-01
						Lymphoma
						Multiple Myeloma
						(and 3 more...)
Unknown †	A Study of Mesothelin Redirected Autologous T Cells for Advanced Pancreatic Carcinoma	NCT02706782	Phase 1	Mesothelin	Solid tumor	Pancreatic Cancer	Drug: TAI-meso-CART	30	All	18 Years to 69 Years (Adult, Older Adult)	2016-03-01	2018-09-01
Active, not recruiting	Glypican 3-specific Chimeric Antigen Receptor Expressed in T Cells for Patients With Pediatric Solid Tumors (GAP)	NCT02932956	Phase 1	GPC3	Solid tumor	Liver Cancer	Genetic: GAP T cells	10	All	1 Year to 21 Years (Child, Adult)	2018-12-17	2037-02-01
							Drug: Cytoxan
							Drug: Fludara
Recruiting	CD19-targeted CAR T Cells for Relapsed and Refractory (R/R) Mantle Cell Lymphoma	NCT04718883	Phase 2	CD19	Hematological tumor	Mantle Cell Lymphoma	Biological: CD19-targeted Chimeric Antigen Receptor (CAR) T Cells	59	All	18 Years and older (Adult, Older Adult)	2021-01-13	2025-06-30
Completed	Anti-CD19 White Blood Cells for Children and Young Adults With B Cell Leukemia or Lymphoma	NCT01593696	Phase 1	CD19	Hematological tumor	ALL	Biological: Anti-Cluster of Differentiation (CD)19-Chimeric antigen receptor (CAR)	53	All	1 Year to 30 Years (Child, Adult)	2012-06-29	2017-10-02	2020-08-31	Has Results	Study Protocol and Statistical Analysis Plan
						B Cell Lymphoma									Informed Consent Form: Standard Consent
						Leukemia									Informed Consent Form: Screening Consent
						(and 2 more...)
Unknown †	CD19 CAR and PD-1 Knockout Engineered T Cells for CD19 Positive Malignant B-cell Derived Leukemia and Lymphoma	NCT03298828	Phase 1	CD19	Hematological tumor	Acute Lymphoblastic Leukemia	Biological: CD19 CAR and PD-1 knock out engineered T-cells	30	All	up to 70 Years (Child, Adult, Older Adult)	2017-11-01	2022-10-01
						Burkitt Lymphoma	Biological: CD19 CAR T-cells
Recruiting	Study of CAR T-Cells Targeting the GD2 With IL-15+iCaspase9 for Relapsed/Refractory Neuroblastoma or Relapsed/Refractory Osteosarcoma	NCT03721068	Phase 1	GD2	Solid tumor	Neuroblastoma	Biological: iC9.GD2.CAR.IL-15 T-cells	18	All	18 Months and older (Child, Adult, Older Adult)	2019-02-19	2039-06-19
						Osteosarcoma	Drug: Cyclophosphamide
							Drug: Fludarabine
Recruiting	Safety and Efficacy of RD133 in Subjects With Relapsed or Refractory MSLN-Positive Solid Tumors	NCT05141253	Early Phase 1	Mesothelin	Solid tumor	Cancer	Drug: RD133	24	All	18 Years and older (Adult, Older Adult)	2022-01-12	2036-11-01
Recruiting	A Clinical Trial of TAA06 Injection in Advanced Solid Tumors	NCT05190185	Phase 1	B7-H3	Solid tumor	Malignant Melanoma, Lung Cancer, or Colorectal Cancer	Biological: TAA06 injection	18	All	18 Years to 70 Years (Adult, Older Adult)	2021-06-01	2023-12-01
Unknown †	Gene Therapy for B-Cell Non-Hodgkin Lymphoma Using CD19 CAR Gene Transduced T Lymphocytes	NCT02134262	Phase 1/2	CD19	Hematological tumor	Relapsed or Refractory B-Cell Non-Hodgkin Lymphoma	Drug: Cyclophosphamide or Bendamustine	18	All	20 Years to 70 Years (Adult, Older Adult)	2014-05-01	2017-03-01
							Genetic: Dose Level -1
							Genetic: Dose Level 1
							(and 2 more...)
Recruiting	CAR T Cells in Mesothelin Expressing Cancers	NCT03054298	Phase 1	Mesothelin	Solid tumor	Lung Adenocarcinoma	Biological: huCART-meso cells	27	All	18 Years and older (Adult, Older Adult)	2017-04-06	2025-03-01
						Ovarian Cancer
						Peritoneal Carcinoma
						(and 3 more...)
Recruiting	A Study of MCARH109 and MCARH125 in People With Multiple Myeloma	NCT05431608	Phase 1	BCMA, GPRC5D	Hematological tumor	Multiple Myeloma	Biological: MCARH125	24	All	18 Years and older (Adult, Older Adult)	2022-06-20	2024-06-20
						Refractory Multiple Myeloma	Biological: MCARH109
						Relapse Multiple Myeloma
Unknown †	Study of Welgenaleucel (UWC19) in Patients With Relapsed or Refractory B-cell Lymphoma	NCT04296461	Phase 1	CD19	Hematological tumor	B-cell Non-Hodgkin Lymphoma	Genetic: Welgenaleucel	20	All	20 Years to 70 Years (Adult, Older Adult)	2020-07-27	2021-12-31
Recruiting	A Study of CNCT19 Treatment in Children and Adolescent r/r ALL Patients(Pediatric)	NCT05667506	Phase 1/2	CD19	Hematological tumor	B-cell Acute Lymphoblastic Leukemia	Biological: single dose of CNCT19	47	All	3 Years to 18 Years (Child, Adult)	2023-02-07	2025-12-30
Unknown †	CD147-CART Cells in Patients With Recurrent Malignant Glioma.	NCT04045847	Early Phase 1	CD147	Solid tumor	Recurrent Glioblastoma	Biological: CD147-CART	31	All	18 Years to 65 Years (Adult, Older Adult)	2019-05-30	2022-05-30
						CD147 Positive
Not yet recruiting	Autologous CAR T-Cells Targeting the GD2 Antigen for Lung Cancer	NCT05620342	Early Phase 1	GD2	Solid tumor	Lung Cancer	Biological: iC9.GD2.CAR.IL-15 T Infusion	24	All	18 Years and older (Adult, Older Adult)	2023-05-10	2027-02-15
						Small Cell Lung Carcinoma
						Non Small Cell Lung Cancer
Recruiting	Hypoxia-Specific Imaging to Predict Outcomes of Chimeric Antigen Receptor T-cell Therapy	NCT04409314		N.A.	Hematological tumor	Recurrent Aggressive Non-Hodgkin Lymphoma	Drug: Fluorine F 18-fluoroazomycin Arabinoside	30	All	18 Years and older (Adult, Older Adult)	2020-04-16	2023-10-31
						Recurrent Diffuse Large B-Cell Lymphoma	Procedure: Positron Emission Tomography
						Recurrent High Grade B-Cell Lymphoma
						(and 9 more...)
Active, not recruiting	Long-Term Follow-Up Study for Subjects Treated With P-BCMA-101	NCT03741127	Phase 1	BCMA	Hematological tumor	Multiple Myeloma	Drug: Rimiducid may be administered as indicated	100	All	18 Years and older (Adult, Older Adult)	2018-10-29	2032-11-01
Recruiting	CD19/CD22 Chimeric Antigen Receptor (CAR) T Cells in Children and Young Adults With Recurrent or Refractory CD19/CD22-expressing B Cell Malignancies	NCT03448393	Phase 1	CD22, CD19	Hematological tumor	Acute Lymphoid Leukemia	Biological: CD19/CD22 CAR T-Cells	140	All	3 Years to 39 Years (Child, Adult)	2018-03-26	2040-12-31
						B-Cell Leukemia	Drug: Fludarabine
						Leukemia, Lymphocytic, B Cell	Drug: Cyclophosphamide
						(and 2 more...)
Unknown †	Treatment of Relapsed and/or Chemotherapy Refractory CD33 Positive Acute Myeloid Leukemia by CART-33	NCT01864902	Phase 1/2	CD33	Hematological tumor	Relapsed Adult Myeloid Leukemia	Biological: CART33 cells	10	All	5 Years to 90 Years (Child, Adult, Older Adult)	2013-04-01	2017-04-01
						Chemotherapy Refractory Adult Myeloid Leukemia	Biological: anti-CD33 CART
							Biological: anti-CD33 CAR T cells
Recruiting	Study of KITE-222 in Participants With Relapsed/Refractory Acute Myeloid Leukemia	NCT04789408	Phase 1	CLL-1	Hematological tumor	Acute Myeloid Leukemia	Drug: Cyclophosphamide	40	All	18 Years and older (Adult, Older Adult)	2021-07-19	2039-01-01
							Drug: Fludarabine
							Biological: KITE-222
[truncated: 886 more rows]

## Sheet: CAR-NK
Status	Study Title	NCT Number	Phase	Target	Hematological tumor / Solid tumor	Conditions	Interventions	Number Enrolled	Sex	Age	Study Start	Study Completion	Results First Posted	Results	Study Documents
[truncated: 152 more rows]

## Sheet: CAR-M
Status	Study Title	NCT Number	Phase	Target	Hematological tumor/Solid tumor	Conditions	Interventions	Number Enrolled	Sex	Age	Study Start	Study Completion	Results First Posted	Results	Study Documents
[truncated: 5 more rows]

[truncated: 2 more sheets: CAR-γδT, CAR-NKT]
